# Supplementary material for: Pleiotropic mutational effects on function and stability constrain the antigenic evolution of influenza haemagglutinin
Source: Nat Ecol Evol. 2025 Dec 1;10(3):452–66. doi: 10.1038/s41559-025-02895-1 (PMC12758803; doi:10.1038/s41559-025-02895-1)
Supplement: Supplementary file 3 — Mutation effects on cell entry and acid stability. [file 41559_2025_2895_MOESM3_ESM.csv]

site	wildtype	mutant	sera escape	MDCKSIAT1 cell entry	pH stability	sequential_site	region	nt changes to codon
1	Q	A	0.08825	-0.1226	0.004237	1	HA1	2
1	Q	C	0.01779	-0.5732	-0.0143	1	HA1	3
1	Q	D	-0.05395	0.255	-0.0219	1	HA1	2
1	Q	E	-0.01963	0.2941	0.00689	1	HA1	1
1	Q	F	-0.1635	-0.7141	-0.001402	1	HA1	3
1	Q	G	-0.0318	-0.01987	0.02069	1	HA1	2
1	Q	H	0.03837	-0.2349	-0.00462	1	HA1	1
1	Q	I	-0.1804	-0.809	-0.01488	1	HA1	2
1	Q	K	0.04918	-0.1115	0.001008	1	HA1	1
1	Q	L	-0.1666	-1.568	0.03341	1	HA1	1
1	Q	M	-0.005025	-0.2067	0.006223	1	HA1	3
1	Q	N	0.005492	0.3353	-0.01093	1	HA1	2
1	Q	P	-0.1863	-1.09	0.01395	1	HA1	1
1	Q	R	-0.1923	-0.8861	0.01261	1	HA1	1
1	Q	S	-0.06249	-0.3971	-0.01256	1	HA1	2
1	Q	T	-0.006252	-0.1799	0.003788	1	HA1	2
1	Q	V	-0.008443	0.417	0.00668	1	HA1	2
1	Q	W	-0.03269	-0.2777	0.02132	1	HA1	3
1	Q	Y	-0.07303	-0.6706	0.04798	1	HA1	2
1	Q	Q	0	0	0	1	HA1	0
2	K	A	-0.02012	-1.119	0.04796	2	HA1	2
2	K	C	-0.02608	-1.55	0.009159	2	HA1	3
2	K	D	-0.1265	-0.119	0.03029	2	HA1	2
2	K	E	-0.06889	-0.3198	0.05021	2	HA1	1
2	K	F	-0.1153	-0.6829	-0.02906	2	HA1	3
2	K	G	-0.1017	-0.6855	0.05814	2	HA1	2
2	K	H	-0.1132	-0.4414	0.03236	2	HA1	2
2	K	I	-0.006213	-2.939	0.05402	2	HA1	1
2	K	L	-0.2617	-1.746	-0.01002	2	HA1	2
2	K	M	-0.2026	-0.4958	0.003003	2	HA1	2
2	K	N	-0.1336	-0.9024	0.02811	2	HA1	1
2	K	P	-0.05133	-0.4837	0.05028	2	HA1	2
2	K	Q	0.03773	-0.5637	0.08823	2	HA1	1
2	K	R	-0.1024	-0.6128	0.06058	2	HA1	1
2	K	S	-0.0198	-0.5757	0.05391	2	HA1	2
2	K	T	0.03664	-0.5701	5.556e-05	2	HA1	1
2	K	V	-0.371	-1.29	0.04518	2	HA1	2
2	K	W	-0.1073	-0.6179	0.01407	2	HA1	3
2	K	Y	-0.0262	-0.6084	0.04133	2	HA1	2
2	K	K	0	0	0	2	HA1	0
3	I	A	-0.167	-1.27	0.03956	3	HA1	2
3	I	C	0.1142	-1.022	-0.002604	3	HA1	3
3	I	D	0.07443	-0.2947	0.04175	3	HA1	3
3	I	E	0.009175	-0.04752	0.01259	3	HA1	2
3	I	F	-0.1139	-0.319	-0.06729	3	HA1	2
3	I	G	0.003875	-0.4182	0.04424	3	HA1	2
3	I	H	0.03111	0.0887	0.003102	3	HA1	3
3	I	K	-0.06631	-0.2718	0.01466	3	HA1	1
3	I	L	-0.01769	0.1321	0.0007854	3	HA1	1
3	I	M	-0.01625	0.07985	0.02884	3	HA1	1
3	I	P	-0.03908	-0.7199	0.06911	3	HA1	2
3	I	Q	-0.104	-0.7673	0.02379	3	HA1	2
3	I	R	0.0313	-0.262	-0.0229	3	HA1	1
3	I	S	-0.01238	-0.1171	0.007536	3	HA1	2
3	I	T	-0.1042	-0.5657	-0.1146	3	HA1	1
3	I	V	-0.05354	-0.4621	0.01207	3	HA1	1
3	I	W	-0.1374	-0.8694	0.02668	3	HA1	3
3	I	Y	-0.05659	-0.5121	0.02074	3	HA1	3
3	I	I	0	0	0	3	HA1	0
3	I	N		-0.8298		3	HA1	2
4	P	A	0.02302	0.003995	-0.02564	4	HA1	1
4	P	C	0.1484	-0.7492	-0.003102	4	HA1	2
4	P	D	0.02893	-0.0164	-0.001583	4	HA1	2
4	P	E	0.08809	0.1491	-0.017	4	HA1	3
4	P	F	0.06608	0.3202	-0.02968	4	HA1	2
4	P	G	0.03957	0.05379	0.02611	4	HA1	2
4	P	H	0.05607	-0.1387	-0.01796	4	HA1	1
4	P	I	0.06555	0.000295	-0.009316	4	HA1	2
4	P	K	-0.009808	0.1298	0.01351	4	HA1	3
4	P	L	-0.06015	0.2364	-0.05272	4	HA1	1
4	P	M	-0.04256	0.3646	-0.003757	4	HA1	3
4	P	N	0.1732	0.4962	0.009621	4	HA1	2
4	P	Q	0.02783	0.3216	-0.002375	4	HA1	2
4	P	R	0.09231	0.4911	-0.02138	4	HA1	1
4	P	S	-3e-05	-0.17	0.0138	4	HA1	1
4	P	T	0.01843	0.03575	-0.01214	4	HA1	1
4	P	V	0.07301	-0.3617	-0.007581	4	HA1	2
4	P	W	0.06385	-0.2168	-0.004207	4	HA1	3
4	P	Y	0.1326	0.4187	-0.03376	4	HA1	2
4	P	P	0	0	0	4	HA1	0
5	G	A	0.0455	0.3289	0.02488	5	HA1	1
5	G	C	0.05244	-0.7249	-0.03832	5	HA1	2
5	G	D	0.09056	0.5391	-0.006772	5	HA1	2
5	G	E	0.1379	0.2053	-0.03122	5	HA1	1
5	G	F	-0.03912	0.1667	0.02989	5	HA1	3
5	G	H	0.0239	0.4421	0.0178	5	HA1	3
5	G	I	0.07366	0.5301	0.03234	5	HA1	2
5	G	K	0.09476	-0.1043	-0.01748	5	HA1	2
5	G	L	-0.06761	0.3117	-0.02536	5	HA1	2
5	G	N	-0.06427	0.05715	0.008758	5	HA1	3
5	G	P	0.04236	0.3453	0.009389	5	HA1	2
5	G	Q	0.007828	-0.0956	0.02988	5	HA1	2
5	G	S	0.03377	-0.03395	-0.007243	5	HA1	2
5	G	T	0.02256	-0.06638	0.01772	5	HA1	2
5	G	V	0.04704	0.4012	0.01411	5	HA1	1
5	G	W	-0.00497	0.3166	-0.0279	5	HA1	2
5	G	Y	-0.06588	-0.5034	0.02648	5	HA1	3
5	G	G	0	0	0	5	HA1	0
5	G	M		0.01325		5	HA1	3
5	G	R		-0.5523	-0.00855	5	HA1	1
6	N	A	-0.1025	-0.6796	-0.005518	6	HA1	2
6	N	C	-0.07322	-0.5243	-0.04677	6	HA1	2
6	N	D	0.04394	-0.1934	-0.04527	6	HA1	1
6	N	E	-0.004062	0.1705	-0.03174	6	HA1	2
6	N	F	0.05035	-0.0372	0.01272	6	HA1	2
6	N	G	-0.1238	-0.6376	0.03505	6	HA1	2
6	N	H	-0.005403	-0.4068	-0.02449	6	HA1	1
6	N	I	-0.07707	-0.0809	5.875e-05	6	HA1	1
6	N	K	-0.03881	-0.6645	-0.0262	6	HA1	1
6	N	L	0.01493	-0.5861	0.006256	6	HA1	2
6	N	M	0.01414	0.3024	0.02142	6	HA1	2
6	N	P	0.000295	-0.5551	-0.04381	6	HA1	2
6	N	Q	-0.06179	-0.3271	-0.008432	6	HA1	2
6	N	R	-0.037	-0.38	0.02832	6	HA1	2
6	N	S	0.04453	0.002815	-0.01545	6	HA1	1
6	N	T	-0.004362	-0.1609	0.006293	6	HA1	1
6	N	W	0.05666	-0.4292	0.0001933	6	HA1	3
6	N	Y	0.01776	0.1726	-0.03823	6	HA1	1
6	N	N	0	0	0	6	HA1	0
6	N	V		-0.6388	-0.1311	6	HA1	2
7	D	A	0.01731	-0.1877	-0.04016	7	HA1	1
7	D	C	-0.04515	-0.3948	0.005976	7	HA1	2
7	D	E	0.03784	-0.2165	-0.037	7	HA1	1
7	D	F	0.05803	-0.2672	0.02852	7	HA1	2
7	D	G	-0.021	-0.3068	0.00433	7	HA1	1
7	D	H	-0.03147	-0.3338	-0.0231	7	HA1	1
7	D	I	-0.01217	0.2337	-0.06416	7	HA1	2
7	D	K	0.05954	-0.354	-0.007272	7	HA1	2
7	D	L	-0.003748	-0.5127	-0.000556	7	HA1	2
7	D	M	0.01344	-0.07544	-0.006111	7	HA1	3
7	D	N	0.04754	0.0324	-0.01094	7	HA1	1
7	D	P	-0.01667	-0.2568	0.01573	7	HA1	2
7	D	Q	-0.0889	-0.3359	0.01036	7	HA1	2
7	D	R	-0.1155	-0.3936	-0.03221	7	HA1	2
7	D	S	-0.05492	0.1865	0.04403	7	HA1	2
7	D	T	-0.06997	-0.521	-0.007639	7	HA1	2
7	D	V	-0.06079	-0.3174	-0.08358	7	HA1	1
7	D	W	0.03705	0.02681	0.04116	7	HA1	3
7	D	Y	0.08593	-0.1146	0.01733	7	HA1	1
7	D	D	0	0	0	7	HA1	0
8	N	A	0.003465	-0.3191	-0.09082	8	HA1	2
8	N	C	-0.06268	-0.9595	-0.06796	8	HA1	2
8	N	D	-0.01589	-0.294	-0.007197	8	HA1	1
8	N	E	-0.08182	0.02457	-0.05558	8	HA1	2
8	N	F	0.1018	-0.5663	-0.08885	8	HA1	2
8	N	G	-0.01101	0.3187	-0.04471	8	HA1	2
8	N	H	-0.04348	-0.5948	-0.07012	8	HA1	1
8	N	I	-0.02857	-0.2702	-0.01037	8	HA1	1
8	N	K	-0.08402	-0.3736	-0.09983	8	HA1	1
8	N	L	-0.07428	-0.3194	-0.08907	8	HA1	2
8	N	P	-0.0224	-0.2977	-0.02818	8	HA1	2
8	N	Q	-0.0502	-0.156	-0.04659	8	HA1	2
8	N	R	-0.1393	-0.1769	-0.1129	8	HA1	2
8	N	S	0.001515	-0.6347	-0.04496	8	HA1	1
8	N	T	0.02514	0.4573	0.001299	8	HA1	1
8	N	V	-0.02306	-0.6339	-0.111	8	HA1	2
8	N	W	-0.06519	-0.644	-0.09866	8	HA1	3
8	N	Y	-0.1559	-0.6213	-0.06128	8	HA1	1
8	N	N	0	0	0	8	HA1	0
8	N	M		-0.5892		8	HA1	2
9	S	A	-0.00837	0.0151	-0.03006	9	HA1	2
9	S	C	-0.0888	-0.408	0.02444	9	HA1	1
9	S	D	-0.04334	0.2361	-0.01211	9	HA1	2
9	S	E	0.07609	-0.2463	0.00752	9	HA1	3
9	S	F	0.006413	0.2061	-0.02468	9	HA1	2
9	S	G	-0.03056	0.2321	0.01532	9	HA1	1
9	S	H	0.06823	-0.3223	-0.03212	9	HA1	2
9	S	I	0.08558	0.05962	-0.01407	9	HA1	1
9	S	K	0.008192	-0.1395	-0.006518	9	HA1	2
9	S	L	-0.05068	0.266	-0.01385	9	HA1	2
9	S	M	0.01731	-0.08066	0.02531	9	HA1	2
9	S	N	0.07849	0.511	-0.005683	9	HA1	1
9	S	P	-0.04819	-1.077	-0.05034	9	HA1	2
9	S	Q	-0.06725	-0.3322	-0.003248	9	HA1	3
9	S	R	0.09681	0.2565	-0.02146	9	HA1	1
9	S	T	-0.0293	0.546	-0.00865	9	HA1	1
9	S	V	-0.02894	-0.04773	-0.01037	9	HA1	2
9	S	W	-0.04963	-0.5576	-0.07835	9	HA1	2
9	S	S	0	0	0	9	HA1	0
9	S	Y		-0.08198		9	HA1	2
10	T	A	-0.07214	-0.9019	-0.03	10	HA1	1
10	T	C	-0.09927	-0.1293	-0.02617	10	HA1	3
10	T	D	-0.1602	-1.619		10	HA1	3
10	T	E	-0.155	-0.5983	-0.02339	10	HA1	2
10	T	F	-0.09408	-0.2927	-0.03667	10	HA1	3
10	T	G	-0.1609	-0.9028	0.04032	10	HA1	2
10	T	H	0.03445	0.02	-0.04667	10	HA1	3
10	T	I	-0.1883	-0.5731	-0.1211	10	HA1	2
10	T	K	-0.1114	-1.411	-0.06462	10	HA1	1
10	T	L	-0.2039	-0.7829	-0.02286	10	HA1	2
10	T	M	-0.09484	-0.4198	-0.03125	10	HA1	1
10	T	N	-0.01448	-0.636	-0.0241	10	HA1	2
10	T	P	-0.1693	-1.446	-0.1035	10	HA1	1
10	T	Q	-0.09824	-0.189	-0.07009	10	HA1	2
10	T	R	0.08098	-0.4191	-0.06634	10	HA1	1
10	T	S	-0.1747	-0.6685	-0.006396	10	HA1	1
10	T	W	-0.143	-0.3599	-0.04908	10	HA1	2
10	T	Y	-0.09666	-0.851	-0.05409	10	HA1	3
10	T	T	0	0	0	10	HA1	0
10	T	V		-1.08		10	HA1	2
11	A	C	-0.1213	-1.715	-0.07914	11	HA1	3
11	A	D	-0.09953	-2.617	0.005422	11	HA1	2
11	A	G	-0.2011	-3.721		11	HA1	1
11	A	I	-0.08149	-2.375	-0.3045	11	HA1	2
11	A	L	-0.2055	-4.838		11	HA1	2
11	A	M	-0.2154	-3.457	-0.3825	11	HA1	3
11	A	P	-0.3237	-0.8888	-0.2438	11	HA1	1
11	A	S	-0.0133	-0.186	-0.08198	11	HA1	1
11	A	T	-0.07923	-0.06082	-0.08443	11	HA1	1
11	A	V	-0.1026	-0.7087	-0.03237	11	HA1	1
11	A	W	-0.178	-1.636	-0.4112	11	HA1	3
11	A	A	0	0	0	11	HA1	0
11	A	E		-4.792		11	HA1	1
11	A	F		-4.8		11	HA1	3
11	A	H		-4.865		11	HA1	3
11	A	K		-4.781		11	HA1	2
11	A	N		-3.642	-0.006058	11	HA1	3
11	A	Q		-4.826		11	HA1	2
11	A	R		-4.806		11	HA1	2
11	A	Y		-4.912		11	HA1	3
12	T	A	-0.1548	-2.058	-0.08995	12	HA1	1
12	T	C	-0.09973	0.07747	-0.001221	12	HA1	3
12	T	D	-0.05409	-1.247	-0.1468	12	HA1	3
12	T	E	-0.09853	-0.9068	-0.03392	12	HA1	2
12	T	F	0.0189	0.2967	-0.02301	12	HA1	3
12	T	H	-0.03833	-0.431	-0.08093	12	HA1	3
12	T	I	0.107	-0.0043	-0.002674	12	HA1	2
12	T	K	0.09741	-0.6642	-0.07161	12	HA1	1
12	T	L	0.005183	-0.04583	0.01574	12	HA1	2
12	T	M	-0.06936	-0.2919	-0.004515	12	HA1	1
12	T	N	-0.056	-2.763	-0.09116	12	HA1	2
12	T	Q	-0.006709	0.2978	-0.02517	12	HA1	2
12	T	R	-0.009452	-0.3256	-0.02917	12	HA1	1
12	T	S	0.06554	-1.029	-0.02297	12	HA1	1
12	T	W	-0.01498	-0.6636	-0.03616	12	HA1	2
12	T	Y	-0.01816	0.2304	-0.003105	12	HA1	3
12	T	T	0	0	0	12	HA1	0
12	T	G		-4.838		12	HA1	2
12	T	P		-4.79		12	HA1	1
13	L	F	-0.1998	-1.44	-0.4111	13	HA1	2
13	L	I	-0.07863	-0.2016	-0.1211	13	HA1	2
13	L	M	-0.2382	-1.147	-0.185	13	HA1	1
13	L	V	-0.0875	-0.8443	-0.2078	13	HA1	1
13	L	L	0	0	0	13	HA1	0
13	L	A		-4.834		13	HA1	2
13	L	D		-4.825		13	HA1	3
13	L	E		-4.869		13	HA1	2
13	L	G		-4.838		13	HA1	2
13	L	H		-4.783		13	HA1	2
13	L	K		-4.858		13	HA1	2
13	L	N		-4.879		13	HA1	3
13	L	P		-4.848		13	HA1	1
13	L	Q		-4.81		13	HA1	1
13	L	R		-4.7		13	HA1	1
13	L	S		-4.804		13	HA1	2
13	L	T		-4.958		13	HA1	2
13	L	W		-4.54		13	HA1	2
13	L	Y		-4.76		13	HA1	3
15	L	C	0.2442	-0.05848	0.08636	15	HA1	2
15	L	I	0.02772	0.4053	-0.03404	15	HA1	1
15	L	M	-0.2707	-1.077	-0.2397	15	HA1	2
15	L	T	0.2019	-1.09	0.05882	15	HA1	2
15	L	V	0.2307	-0.3128	0.03925	15	HA1	1
15	L	L	0	0	0	15	HA1	0
15	L	A		-2.364		15	HA1	2
15	L	D		-4.559		15	HA1	2
15	L	E		-4.905		15	HA1	3
15	L	F		-4.511		15	HA1	1
15	L	H		-4.953		15	HA1	1
15	L	K		-4.832		15	HA1	3
15	L	N		-4.81		15	HA1	2
15	L	P		-4.85		15	HA1	1
15	L	Q		-4.787		15	HA1	2
15	L	R		-4.822		15	HA1	1
15	L	S		-4.833		15	HA1	2
15	L	W		-4.968		15	HA1	3
15	L	Y		-4.838		15	HA1	2
16	G	I	-0.2176	-2.368	-0.3879	16	HA1	3
16	G	S	-0.0854	-4.739		16	HA1	2
16	G	V	-0.2505	-2.622	-0.2945	16	HA1	1
16	G	G	0	0	0	16	HA1	0
16	G	A		-4.809		16	HA1	1
16	G	C		-4.893		16	HA1	2
16	G	D		-4.847		16	HA1	2
16	G	E		-4.847		16	HA1	1
16	G	F		-4.95		16	HA1	3
16	G	H		-4.86		16	HA1	3
16	G	K		-4.771		16	HA1	2
16	G	L		-4.938		16	HA1	2
16	G	M		-4.793		16	HA1	2
16	G	N		-4.97		16	HA1	3
16	G	P		-4.781		16	HA1	2
16	G	Q		-4.928		16	HA1	2
16	G	R		-4.771		16	HA1	1
16	G	T		-4.834		16	HA1	2
16	G	W		-4.849		16	HA1	1
16	G	Y		-4.835		16	HA1	3
17	H	F	0.001617	-0.9057	0.008721	17	HA1	2
17	H	K	-0.147	-4.106	-0.2519	17	HA1	2
17	H	M	0.07994	-3.163	-0.2622	17	HA1	3
17	H	R	-0.09715	-2.905	-0.3159	17	HA1	1
17	H	Y	-0.09762	-2.114	0.06379	17	HA1	1
17	H	H	0	0	0	17	HA1	0
17	H	A		-4.872		17	HA1	2
17	H	C		-4.854		17	HA1	2
17	H	D		-4.911		17	HA1	1
17	H	E		-4.836		17	HA1	2
17	H	G		-4.806		17	HA1	2
17	H	I		-4.8		17	HA1	2
17	H	L		-4.882		17	HA1	1
17	H	N		-4.932		17	HA1	1
17	H	P		-4.784		17	HA1	1
17	H	Q		-4.88		17	HA1	1
17	H	S		-4.925		17	HA1	2
17	H	T		-4.894		17	HA1	2
17	H	V		-4.764		17	HA1	2
17	H	W		-5.066		17	HA1	3
18	H	A	-0.1782	-1.465	-0.2978	18	HA1	2
18	H	F	-0.2026	-0.3961	-0.2323	18	HA1	2
18	H	I	-0.08233	-0.01605	-0.1603	18	HA1	2
18	H	K	-0.2156	-1.731	-0.3375	18	HA1	2
18	H	L	-0.07905	-0.1181	-0.1723	18	HA1	1
18	H	M	-0.04062	-0.1282	-0.02338	18	HA1	3
18	H	Q	-0.08763	-2.024	-0.1839	18	HA1	1
18	H	R	-0.1578	-2.602	-0.3255	18	HA1	1
18	H	T	-0.0734	0.1295	-0.08278	18	HA1	2
18	H	V	-0.2153	-0.5124	-0.2062	18	HA1	2
18	H	W	-0.1926	-1.332	-0.08448	18	HA1	3
18	H	Y	-0.03327	0.04993	-0.09697	18	HA1	1
18	H	H	0	0	0	18	HA1	0
18	H	C		-4.76		18	HA1	2
18	H	D		-4.7		18	HA1	1
18	H	E		-4.916		18	HA1	2
18	H	G		-4.986		18	HA1	2
18	H	N		-4.845		18	HA1	1
18	H	P		-4.935		18	HA1	1
18	H	S		-4.783		18	HA1	2
19	A	C	-0.1338	-0.5379	0.002369	19	HA1	3
19	A	F	-0.2834	-0.7274	-0.358	19	HA1	3
19	A	N	-0.02837	-0.5909	-0.1348	19	HA1	3
19	A	R	-0.3548	-1.067	-0.3254	19	HA1	2
19	A	S	-0.1735	-0.1053	-0.1675	19	HA1	1
19	A	T	-0.1593	-0.9873	-0.224	19	HA1	1
19	A	V	-0.2258	-2.405		19	HA1	1
19	A	W	-0.1864	-1.571	-0.3418	19	HA1	3
19	A	Y	-0.2412	-0.7739	-0.3688	19	HA1	3
19	A	A	0	0	0	19	HA1	0
19	A	D		-4.725		19	HA1	2
19	A	E		-4.844		19	HA1	1
19	A	G		-4.757		19	HA1	1
19	A	H		-3.962		19	HA1	3
19	A	I		-4.841		19	HA1	2
19	A	K		-3.554		19	HA1	2
19	A	L		-4.715		19	HA1	2
19	A	P		-4.992		19	HA1	1
19	A	Q		-4.721		19	HA1	2
20	V	A	-0.228	-2.873	-0.325	20	HA1	1
20	V	C	0.2624	-4.791		20	HA1	3
20	V	F	0.01298	-0.00615	-0.07403	20	HA1	2
20	V	I	-0.04972	-0.1042	-0.06761	20	HA1	1
20	V	K	-0.1289	-0.7718	-0.1501	20	HA1	2
20	V	L	-0.2177	-1.297	-0.1566	20	HA1	1
20	V	M	-0.07996	-0.9358	-0.1484	20	HA1	2
20	V	N	-0.1909	-2.5	-0.2867	20	HA1	3
20	V	R	-0.06718	-1.595	-0.2086	20	HA1	2
20	V	S	-0.3002	-1.541	-0.2846	20	HA1	2
20	V	T	-0.08534	-0.6193	-0.1166	20	HA1	2
20	V	W	-0.1428	-2.713	-0.3388	20	HA1	3
20	V	Y	-0.1221	-0.4367	-0.1365	20	HA1	3
20	V	V	0	0	0	20	HA1	0
20	V	D		-4.918		20	HA1	2
20	V	E		-4.769		20	HA1	1
20	V	G		-2.969		20	HA1	1
20	V	P		-4.749		20	HA1	2
20	V	Q		-1.631	-0.3603	20	HA1	2
21	P	A	-0.1115	-0.6293	0.01722	21	HA1	1
21	P	C	-0.1523	0.0316	-0.05566	21	HA1	3
21	P	D	-0.04852	-0.2926	-0.1723	21	HA1	3
21	P	E	-0.1432	-0.5052	-0.05839	21	HA1	2
21	P	F	-0.01471	-0.3707	-0.09023	21	HA1	3
21	P	G	-0.07997	-0.1183	-0.09444	21	HA1	2
21	P	H	0.00554	-0.2971	0.009237	21	HA1	2
21	P	I	-0.03674	-0.1976	-0.07648	21	HA1	2
21	P	K	-0.02643	-0.3256	0.01263	21	HA1	2
21	P	L	0.00517	0.2584	-0.07728	21	HA1	1
21	P	M	-0.1523	0.2017	-0.0821	21	HA1	3
21	P	N	-0.1295	-0.244	-0.08734	21	HA1	3
21	P	Q	-0.0245	0.2404	-0.03426	21	HA1	1
21	P	R	0.103	-0.2411	0.01022	21	HA1	1
21	P	S	0.005238	-0.2327	-0.01639	21	HA1	1
21	P	T	-0.02776	-0.08749	-0.0497	21	HA1	1
21	P	W	-0.06739	-0.2375	-0.118	21	HA1	3
21	P	Y	-0.1146	-0.9345	-0.1193	21	HA1	3
21	P	P	0	0	0	21	HA1	0
22	N	A	0.03209	-0.981	-0.03697	22	HA1	2
22	N	C	-0.01216	-0.4459	-0.04226	22	HA1	2
22	N	D	0.06173	-1.609	-0.04671	22	HA1	1
22	N	E	0.02148	-0.6058	-0.037	22	HA1	2
22	N	F	-0.08375	-0.6992	0.008795	22	HA1	2
22	N	G	-0.1641	-1.548	-0.1845	22	HA1	2
22	N	H	0.172	-0.04425		22	HA1	1
22	N	K	-0.00951	-0.9137	-0.02218	22	HA1	1
22	N	L	0.0493	-1.163	-0.03683	22	HA1	2
22	N	M	0.04456	-0.5373	-0.0435	22	HA1	2
22	N	Q	0.009958	-0.5789	-0.005357	22	HA1	2
22	N	R	0.02453	-1.058	-0.02185	22	HA1	2
22	N	S	-0.08047	-0.6091	-0.05125	22	HA1	1
22	N	T	-0.05302	-0.6424	-0.06243	22	HA1	1
22	N	V	0.07082	-0.4004	-0.009213	22	HA1	2
22	N	W	-0.08216	-0.8488	-0.08394	22	HA1	3
22	N	Y	0.03828	-0.445	-0.03752	22	HA1	1
22	N	N	0	0	0	22	HA1	0
22	N	I		-1.705		22	HA1	1
22	N	P		-5.094		22	HA1	2
23	G	P	-0.1739	-1.135	-0.2411	23	HA1	2
23	G	G	0	0	0	23	HA1	0
23	G	C		-4.879		23	HA1	2
23	G	D		-4.841		23	HA1	2
23	G	E		-4.822		23	HA1	1
23	G	F		-4.923		23	HA1	3
23	G	H		-4.966		23	HA1	3
23	G	I		-4.77		23	HA1	2
23	G	K		-4.805		23	HA1	2
23	G	L		-4.833		23	HA1	2
23	G	M		-4.813		23	HA1	3
23	G	N		-4.772		23	HA1	3
23	G	Q		-4.854		23	HA1	2
23	G	R		-4.992		23	HA1	1
23	G	S		-2.458		23	HA1	2
23	G	T		-4.912		23	HA1	2
23	G	V		-4.982		23	HA1	1
23	G	W		-1.921		23	HA1	2
23	G	Y		-2.537		23	HA1	3
24	T	I	-0.02941	-0.1576	-0.04432	24	HA1	2
24	T	T	0	0	0	24	HA1	0
24	T	A		-1.768		24	HA1	1
24	T	L		-1.707		24	HA1	2
24	T	N		-1.869		24	HA1	2
24	T	R		-2.836		24	HA1	1
25	I	T	0.07161	-0.5809	-0.0009853	25	HA1	1
25	I	I	0	0	0	25	HA1	0
25	I	L		-0.3555		25	HA1	1
25	I	M		0.1164		25	HA1	1
26	V	I	0.1108	-0.5372	-0.03989	26	HA1	2
26	V	V	0	0	0	26	HA1	0
26	V	A		-1.634		26	HA1	1
26	V	E		-4.479		26	HA1	1
26	V	F		-2.661		26	HA1	2
26	V	G		-4.823		26	HA1	1
26	V	K		-3.086		26	HA1	2
26	V	L		-4.895		26	HA1	1
26	V	M		-4.901		26	HA1	1
26	V	P		-4.579		26	HA1	2
26	V	Q		-3.351		26	HA1	2
26	V	R		-4.733		26	HA1	2
26	V	S		-4.599		26	HA1	2
26	V	T		-4.636		26	HA1	2
27	K	E	-0.04162	-0.3624	-0.06345	27	HA1	1
27	K	R	-0.09451	0.217	-0.05511	27	HA1	1
27	K	T	-0.06846	-0.4551	-0.02425	27	HA1	1
27	K	K	0	0	0	27	HA1	0
27	K	A		-0.2452		27	HA1	2
27	K	L		-0.8273		27	HA1	2
27	K	N		-2.212		27	HA1	1
27	K	P		-0.8363		27	HA1	2
27	K	S		-0.1873		27	HA1	2
27	K	Y		-3.603		27	HA1	2
29	I	N	1.008	-3.241		29	HA1	1
29	I	R	0.3396	-4.292		29	HA1	2
29	I	T	0.4369	-1.498	0.1328	29	HA1	1
29	I	V	0.04658	0.0807	0.004379	29	HA1	1
29	I	W	0.07644	-2.393		29	HA1	3
29	I	Y	-0.007655	-1.964	-0.202	29	HA1	2
29	I	I	0	0	0	29	HA1	0
29	I	C		-1.991		29	HA1	2
29	I	D		-2.888		29	HA1	2
29	I	E		-4.869		29	HA1	3
29	I	G		-3.933		29	HA1	2
29	I	H		-3.995		29	HA1	2
29	I	K		-4.866		29	HA1	2
29	I	L		-3.089	-0.05287	29	HA1	1
29	I	M		-3.782		29	HA1	1
29	I	P		-0.4407		29	HA1	2
29	I	Q		-2.833		29	HA1	3
30	T	A	0.006926	0.4953	0.05635	30	HA1	1
30	T	C	0.08263	-0.3307	0.03103	30	HA1	3
30	T	D	-0.05947	-1.637	-0.05157	30	HA1	3
30	T	E	0.01552	-0.0742	-0.02795	30	HA1	2
30	T	F	0.06062	-1.052	-0.301	30	HA1	3
30	T	G	0.04743	-0.09587	0.005948	30	HA1	2
30	T	I	-0.07548	-0.7787	-0.03692	30	HA1	1
30	T	L	0.01158	-0.1884	-0.09632	30	HA1	2
30	T	N	-0.1084	-1.99	-0.1685	30	HA1	2
30	T	Q	-0.1085	-2.103	-0.1203	30	HA1	2
30	T	R	0.09406	-3.232	-0.2757	30	HA1	1
30	T	S	0.03732	0.2738	0.07354	30	HA1	1
30	T	V	-0.1085	0.3256	-0.01169	30	HA1	2
30	T	W	-0.1571	-1.776	-0.2786	30	HA1	3
30	T	Y	-0.02433	-0.2422	-0.2503	30	HA1	3
30	T	T	0	0	0	30	HA1	0
30	T	H		-1.938		30	HA1	3
30	T	K		-4.712	-0.1868	30	HA1	1
30	T	P		-4.812		30	HA1	1
31	N	A	-0.07853	-0.6359	0.009074	31	HA1	2
31	N	C	-0.07133	-0.5564	0.02663	31	HA1	2
31	N	D	-0.02538	0.1916	0.03956	31	HA1	1
31	N	E	-0.009918	0.1197	-0.04044	31	HA1	2
31	N	F	-0.1274	-0.6717	-0.3706	31	HA1	2
31	N	G	0.01462	0.1422	-0.1211	31	HA1	2
31	N	H	0.07481	-0.8177	-0.02793	31	HA1	1
31	N	I	-0.1269	-1.24	-0.06894	31	HA1	1
31	N	K	0.07851	-0.00995	-0.1201	31	HA1	1
31	N	L	-0.2259	-1.679		31	HA1	2
31	N	M	-0.03293	-0.2896	-0.1653	31	HA1	2
31	N	Q	-0.006662	-0.3854	-0.06604	31	HA1	2
31	N	R	0.01853	-0.3917	-0.09394	31	HA1	2
31	N	S	-0.01053	-0.7706	-0.06726	31	HA1	1
31	N	T	-0.005822	-0.6535	-0.04283	31	HA1	1
31	N	V	-0.09788	-0.4162	-0.1131	31	HA1	2
31	N	Y	0.04023	0.07717	0.006404	31	HA1	1
31	N	N	0	0	0	31	HA1	0
31	N	P		-4.094		31	HA1	2
31	N	W		-1.208		31	HA1	3
32	D	A	0.05422	0.2585	0.06381	32	HA1	1
32	D	C	0.08282	-1.043	0.1296	32	HA1	2
32	D	E	0.01492	0.03953	0.003647	32	HA1	1
32	D	F	0.0007725	-0.03585	-0.1106	32	HA1	2
32	D	G	-0.09177	0.3993	-0.06288	32	HA1	1
32	D	H	0.07537	-1.065	-0.09038	32	HA1	1
32	D	I	0.03445	-0.1031	0.04313	32	HA1	2
32	D	K	0.09833	-2.517	0.008726	32	HA1	2
32	D	L	0.01742	0.1073	0.04741	32	HA1	2
32	D	M	0.01285	0.1914	0.04016	32	HA1	3
32	D	N	0.07434	-0.2394	0.07085	32	HA1	1
32	D	P	0.2499	0.5912	0.05389	32	HA1	2
32	D	Q	0.121	-0.2728	0.04404	32	HA1	2
32	D	R	0.005622	-0.5549	0.01524	32	HA1	2
32	D	S	0.0233	-0.3563	0.04935	32	HA1	2
32	D	T	0.02043	-0.2043	0.03298	32	HA1	2
32	D	V	0.08367	0.1958	0.04755	32	HA1	1
32	D	W	0.01743	-0.3142	-0.1921	32	HA1	3
32	D	Y	-0.07078	-0.6824	-0.1147	32	HA1	1
32	D	D	0	0	0	32	HA1	0
33	R	A	0.02689	-0.1242	0.008338	33	HA1	2
33	R	C	0.03509	-0.2822	-0.01288	33	HA1	2
33	R	D	0.1953	-1.504	-0.1806	33	HA1	3
33	R	E	-0.08643	0.0943	-0.008696	33	HA1	2
33	R	F	-0.1019	-0.3543	-0.0631	33	HA1	3
33	R	G	-0.01032	-0.2549	-0.02805	33	HA1	1
33	R	H	-0.007397	0.1574	-0.04466	33	HA1	2
33	R	I	-0.05305	-1.134	-0.05946	33	HA1	2
33	R	K	0.0148	-0.1013	-0.001697	33	HA1	2
33	R	L	-0.1632	-0.8786	-0.03936	33	HA1	1
33	R	M	-0.01944	-0.2592	-0.01557	33	HA1	3
33	R	N	0.02152	-0.7678	-0.06676	33	HA1	3
33	R	P	0.08775	-1.599	-0.2209	33	HA1	1
33	R	Q	0.003548	0.00724	-0.008348	33	HA1	1
33	R	S	0.01546	-0.413	-0.02201	33	HA1	2
33	R	T	0.09614	-0.906	0.002104	33	HA1	2
33	R	V	-0.02123	0.06538	-0.05963	33	HA1	2
33	R	W	-0.008244	-0.4477	-0.04451	33	HA1	2
33	R	Y	-0.01589	-0.1107	-0.03047	33	HA1	3
33	R	R	0	0	0	33	HA1	0
34	I	A	-0.01365	0.0181	-0.05239	34	HA1	2
34	I	C	-0.04156	0.02796	-0.01388	34	HA1	2
34	I	D	0.902	-4.406		34	HA1	2
34	I	E	-0.1367	0.1703	0.05627	34	HA1	3
34	I	F	-0.05663	-0.127	-0.1055	34	HA1	1
34	I	L	0.01376	0.09954	-0.04151	34	HA1	1
34	I	M	0.05404	-0.2991	0.01916	34	HA1	1
34	I	Q	-0.05286	-0.05113	-0.05273	34	HA1	3
34	I	S	0.06854	-2.54	-0.1449	34	HA1	1
34	I	T	0.0002358	0.2476	0.01196	34	HA1	1
34	I	V	-0.1701	-0.2425	-0.004846	34	HA1	1
34	I	Y	-0.2148	-3.264	-0.1668	34	HA1	2
34	I	I	0	0	0	34	HA1	0
34	I	G		-4.847		34	HA1	2
34	I	H		-4.794		34	HA1	2
34	I	K		-4.803		34	HA1	2
34	I	N		-3.359		34	HA1	1
34	I	P		-5.016		34	HA1	2
34	I	R		-4.819		34	HA1	2
34	I	W		-4.995		34	HA1	3
35	E	A	0.0773	-0.8677	-0.0264	35	HA1	1
35	E	C	-0.1441	-0.5613	-0.09852	35	HA1	3
35	E	D	0.08512	-1.45	-0.1112	35	HA1	1
35	E	F	0.01262	-0.7625	-0.1716	35	HA1	3
35	E	H	-0.08286	-1.5	-0.1729	35	HA1	2
35	E	I	-0.05113	-2.025	-0.2456	35	HA1	2
35	E	K	-0.005257	-3.508	-0.1128	35	HA1	1
35	E	L	-0.05892	-1.583	-0.1116	35	HA1	2
35	E	M	-0.07164	-0.3465	-0.1012	35	HA1	3
35	E	N	-0.2186	-0.9552	-0.1893	35	HA1	2
35	E	P	-0.07449	-1.389	-0.09925	35	HA1	2
35	E	Q	0.1778	-1.093	-0.06719	35	HA1	1
35	E	R	-0.1848	-2.955	-0.1665	35	HA1	2
35	E	S	-0.04274	-0.8358	-0.07561	35	HA1	2
35	E	T	-0.1183	-1.41	-0.102	35	HA1	2
35	E	V	-0.1093	-1.187	-0.1632	35	HA1	1
35	E	W	-0.1114	-1.143	-0.1882	35	HA1	3
35	E	Y	-0.1274	-0.6895	-0.1787	35	HA1	2
35	E	E	0	0	0	35	HA1	0
35	E	G		-4.394	-0.151	35	HA1	1
36	V	C	0.09667	-2.5	-0.1261	36	HA1	2
36	V	T	0.3859	-3.517	-0.0521	36	HA1	2
36	V	V	0	0	0	36	HA1	0
36	V	A		-4.895		36	HA1	1
36	V	D		-5.012		36	HA1	1
36	V	E		-4.881		36	HA1	2
36	V	F		-4.96		36	HA1	1
36	V	G		-4.827		36	HA1	1
36	V	H		-4.886		36	HA1	2
36	V	I		-4.796		36	HA1	1
36	V	K		-4.772		36	HA1	3
36	V	L		-4.854		36	HA1	1
36	V	M		-4.882		36	HA1	2
36	V	N		-4.956		36	HA1	2
36	V	P		-4.94		36	HA1	2
36	V	Q		-4.854		36	HA1	3
36	V	R		-4.995		36	HA1	2
36	V	S		-4.855		36	HA1	2
36	V	W		-4.748		36	HA1	3
36	V	Y		-4.774		36	HA1	2
37	T	C	0.0239	-0.6574	-0.06401	37	HA1	2
37	T	I	-0.04169	-0.253	-0.05765	37	HA1	1
37	T	L	-0.2425	-1.146	-0.2145	37	HA1	2
37	T	M	0.07791	-0.876	-0.2014	37	HA1	2
37	T	V	0.166	-0.299	-0.0009524	37	HA1	2
37	T	T	0	0	0	37	HA1	0
37	T	A		-4.605		37	HA1	1
37	T	D		-4.885		37	HA1	2
37	T	E		-4.861		37	HA1	3
37	T	F		-4.919		37	HA1	2
37	T	G		-4.66		37	HA1	2
37	T	H		-4.676		37	HA1	2
37	T	K		-4.977		37	HA1	2
37	T	N		-4.816		37	HA1	1
37	T	P		-4.843		37	HA1	1
37	T	Q		-4.83		37	HA1	3
37	T	R		-4.881		37	HA1	2
37	T	S		-4.884		37	HA1	1
37	T	W		-4.803		37	HA1	3
37	T	Y		-4.755		37	HA1	2
38	N	A	-0.1069	-0.2639	-0.1564	38	HA1	2
38	N	C	-0.1973	-0.7675	-0.2366	38	HA1	2
38	N	D	-0.09642	-0.9144	-0.1489	38	HA1	1
38	N	E	-0.05953	-0.748	-0.2145	38	HA1	2
38	N	F	-0.04061	-1.036	-0.02005	38	HA1	2
38	N	G	-0.09544	-0.9635	-0.2076	38	HA1	2
38	N	H	-0.2029	-0.9586	-0.1694	38	HA1	1
38	N	I	-0.1367	-3.791		38	HA1	1
38	N	K	-0.2236	-0.9633	-0.193	38	HA1	1
38	N	L	0.1528	-3.044	-0.09931	38	HA1	2
38	N	M	-0.008202	-0.3186	-0.01915	38	HA1	2
38	N	Q	-0.1455	-0.8958	-0.02004	38	HA1	2
38	N	R	-0.0294	-0.234	-0.1201	38	HA1	2
38	N	S	-0.07005	-0.3967	-0.07743	38	HA1	1
38	N	T	-0.2194	-0.5647	-0.1366	38	HA1	1
38	N	W	-0.1397	-2.598	-0.1814	38	HA1	3
38	N	Y	-0.04751	-0.7305	0.01853	38	HA1	1
38	N	N	0	0	0	38	HA1	0
38	N	P		-4.741		38	HA1	2
38	N	V		-4.495		38	HA1	2
39	A	F	-0.0501	-3.933		39	HA1	2
39	A	H	-0.09824	-3.825	-0.2228	39	HA1	2
39	A	S	-0.1683	-0.8875	-0.07723	39	HA1	1
39	A	T	0.01138	-2.687	-0.2505	39	HA1	1
39	A	V	-0.06299	-3.21	-0.2277	39	HA1	1
39	A	A	0	0	0	39	HA1	0
39	A	D		-4.848		39	HA1	1
39	A	E		-4.861		39	HA1	2
39	A	G		-2.966		39	HA1	1
39	A	I		-4.646		39	HA1	2
39	A	K		-4.865		39	HA1	3
39	A	L		-4.786		39	HA1	2
39	A	M		-4.839		39	HA1	3
39	A	N		-4.814		39	HA1	2
39	A	P		-4.8		39	HA1	1
39	A	Q		-3.821		39	HA1	3
39	A	R		-4.694		39	HA1	2
39	A	W		-4.861		39	HA1	3
40	T	C	-0.1827	-0.8163	-0.1034	40	HA1	2
40	T	D	-0.09549	-2.209	-0.184	40	HA1	2
40	T	F	-0.1283	-1.384	-0.02798	40	HA1	2
40	T	H	-0.01656	-1.751	-0.1112	40	HA1	2
40	T	I	-0.2274	-0.257	-0.1558	40	HA1	1
40	T	K	-0.1501	-0.09026	-0.1034	40	HA1	2
40	T	L	-0.2123	-0.548	-0.079	40	HA1	2
40	T	N	0.02032	-2.871	-0.2236	40	HA1	1
40	T	Q	-0.08238	-0.7052	-0.05511	40	HA1	3
40	T	R	0.01176	-0.1966	-0.1424	40	HA1	2
40	T	S	-0.04857	-0.5385	-0.1434	40	HA1	1
40	T	V	-0.1571	-0.6002	-0.09919	40	HA1	2
40	T	W	-0.04999	-2.875	-0.1012	40	HA1	3
40	T	Y	-0.0158	-0.9357	-0.03866	40	HA1	2
40	T	T	0	0	0	40	HA1	0
40	T	A		-1.675		40	HA1	1
40	T	G		-4.851		40	HA1	2
40	T	M		-1.335		40	HA1	2
40	T	P		-4.83		40	HA1	1
41	E	D	0.08337	-1.82	-0.03019	41	HA1	1
41	E	N	0.00054	-1.693	-0.04067	41	HA1	2
41	E	Q	-0.04935	-2.334	-0.03467	41	HA1	1
41	E	E	0	0	0	41	HA1	0
41	E	A		-4.872		41	HA1	1
41	E	C		-4.899		41	HA1	3
41	E	F		-4.873		41	HA1	3
41	E	G		-5.002		41	HA1	1
41	E	H		-4.864		41	HA1	2
41	E	I		-4.875		41	HA1	3
41	E	K		-4.863		41	HA1	1
41	E	L		-4.864		41	HA1	2
41	E	M		-4.996		41	HA1	2
41	E	P		-4.84		41	HA1	2
41	E	R		-4.872		41	HA1	2
41	E	S		-4.851		41	HA1	2
41	E	T		-5.025		41	HA1	2
41	E	V		-4.965		41	HA1	1
41	E	Y		-4.756		41	HA1	2
42	L	C	-0.1552	-1.017	-0.176	42	HA1	2
42	L	I	-0.1751	-1.622	-0.1454	42	HA1	2
42	L	M	-0.07766	-0.9088	-0.1387	42	HA1	1
42	L	S	-0.09862	-2.032	-0.1519	42	HA1	1
42	L	T	-0.08089	-1.534	-0.1841	42	HA1	2
42	L	V	-0.09413	-1.909	-0.1806	42	HA1	1
42	L	L	0	0	0	42	HA1	0
42	L	A		-2.316		42	HA1	2
42	L	D		-2.841		42	HA1	3
42	L	E		-4.995		42	HA1	2
42	L	F		-4.854		42	HA1	1
42	L	G		-4.941		42	HA1	2
42	L	H		-4.889		42	HA1	3
42	L	K		-5.021		42	HA1	2
42	L	N		-4.333		42	HA1	3
42	L	P		-4.876		42	HA1	2
42	L	Q		-4.937		42	HA1	2
42	L	R		-4.834		42	HA1	2
42	L	W		-4.826		42	HA1	1
42	L	Y		-4.891		42	HA1	2
43	V	C	0.01891	-0.08096	0.07462	43	HA1	2
43	V	I	-0.01219	-0.8196	-0.08945	43	HA1	1
43	V	L	-0.1492	-2.647	0.05308	43	HA1	1
43	V	T	-0.09908	-2.899	0.1109	43	HA1	2
43	V	V	0	0	0	43	HA1	0
43	V	A		-4.75		43	HA1	1
43	V	D		-4.847		43	HA1	1
43	V	E		-4.889		43	HA1	2
43	V	F		-4.812		43	HA1	1
43	V	G		-4.837		43	HA1	1
43	V	H		-5.072		43	HA1	2
43	V	K		-4.893		43	HA1	3
43	V	M		-4.79		43	HA1	2
43	V	N		-4.9		43	HA1	2
43	V	P		-4.873		43	HA1	2
43	V	Q		-4.774		43	HA1	3
43	V	R		-4.866		43	HA1	2
43	V	S		-4.803		43	HA1	2
43	V	W		-4.809		43	HA1	3
43	V	Y		-4.84		43	HA1	2
44	Q	A	0.0774	0.4981		44	epitope-C	2
44	Q	C	-0.02326	0.5572	-0.01526	44	epitope-C	3
44	Q	D	-0.09538	-0.2058	0.002725	44	epitope-C	2
44	Q	E	0.03755	-0.1727	-0.01405	44	epitope-C	1
44	Q	F	0.03088	-0.0601	0.02346	44	epitope-C	3
44	Q	H	0.09447	0.1496	0.01774	44	epitope-C	1
44	Q	I	0.101	0.569	-0.02554	44	epitope-C	3
44	Q	K	-0.03733	-0.1756	-0.09553	44	epitope-C	1
44	Q	L	-0.2101	-0.8517	-0.06021	44	epitope-C	1
44	Q	M	0.0608	0.4046	-0.0226	44	epitope-C	2
44	Q	N	-0.1746	-0.5955	0.02097	44	epitope-C	2
44	Q	R	0.06703	0.2584	-0.05901	44	epitope-C	1
44	Q	S	0.1016	0.4439	0.01423	44	epitope-C	2
44	Q	T	-0.07374	0.1186	-0.007133	44	epitope-C	2
44	Q	V	-0.1257	-0.07663	0.03432	44	epitope-C	2
44	Q	W	-0.03313	-0.5661	0.02082	44	epitope-C	2
44	Q	Y	0.2814	0.8315	0.01578	44	epitope-C	2
44	Q	Q	0	0	0	44	epitope-C	0
44	Q	P		-4.86		44	epitope-C	1
45	N	A	0.01735	0.1916	-0.02575	45	epitope-C	2
45	N	C	-0.02801	-0.5938	-0.02228	45	epitope-C	2
45	N	D	-0.01867	0.1476	0.005057	45	epitope-C	1
45	N	E	0.004522	-0.4273	-0.009919	45	epitope-C	2
45	N	F	0.03477	-0.3246	-0.002003	45	epitope-C	2
45	N	G	0.01002	-0.1927	0.004012	45	epitope-C	2
45	N	H	0.04027	0.03105	-0.02066	45	epitope-C	1
45	N	I	0.03136	-0.5403	-0.06717	45	epitope-C	1
45	N	K	0.004803	-0.4767	-0.03773	45	epitope-C	1
45	N	L	0.04075	-0.4195	-0.05067	45	epitope-C	2
45	N	P	-0.03999	-0.5619	0.01457	45	epitope-C	2
45	N	Q	-0.01545	-0.4891	-0.03179	45	epitope-C	2
45	N	R	-0.05399	-0.8708	-0.05023	45	epitope-C	2
45	N	T	0.02529	-0.5342	-0.05887	45	epitope-C	1
45	N	V	0.03301	-0.5161	-0.0245	45	epitope-C	2
45	N	W	0.06559	-0.2862	-0.01581	45	epitope-C	3
45	N	Y	0.07399	-0.7585	0.006696	45	epitope-C	1
45	N	N	0	0	0	45	epitope-C	0
45	N	M		-1.815		45	epitope-C	2
45	N	S		-0.8902		45	epitope-C	1
46	S	A	0.007846	-0.00175	-0.03825	46	epitope-C	1
46	S	C	0.05181	0.3727	0.01705	46	epitope-C	2
46	S	D	0.07477	0.02531	-0.02476	46	epitope-C	3
46	S	E	-0.05958	0.1425	0.01075	46	epitope-C	2
46	S	F	0.0404	0.1451	-0.0275	46	epitope-C	2
46	S	G	-0.04824	-0.0101	0.008616	46	epitope-C	2
46	S	H	0.003527	0.4782	-0.006242	46	epitope-C	3
46	S	I	0.06148	0.5083	0.01099	46	epitope-C	2
46	S	K	0.02804	0.01358	0.01875	46	epitope-C	2
46	S	L	-0.04465	-0.1864	0.01812	46	epitope-C	1
46	S	M	0.02402	0.05171	0.01295	46	epitope-C	3
46	S	N	0.001132	-0.1199	0.004064	46	epitope-C	3
46	S	P	-0.08181	-0.3944	0.08252	46	epitope-C	1
46	S	Q	0.008867	0.1439	-0.004437	46	epitope-C	2
46	S	R	0.04366	-0.2262	0.009136	46	epitope-C	2
46	S	V	0.02256	-0.07135	0.009357	46	epitope-C	2
46	S	W	0.07828	0.02482	-0.009146	46	epitope-C	2
46	S	Y	-0.1016	0.4331	0.02827	46	epitope-C	2
46	S	S	0	0	0	46	epitope-C	0
47	S	A	-0.0381	-0.09315	-0.001041	47	epitope-C	1
47	S	C	-0.08816	-0.237	0.0009137	47	epitope-C	2
47	S	D	-0.0009535	0.2882	0.04412	47	epitope-C	3
47	S	E	0.05427	-0.5396	0.05425	47	epitope-C	2
47	S	F	0.09286	-1.262	-0.06291	47	epitope-C	2
47	S	G	-0.06921	-0.06721	-0.005188	47	epitope-C	2
47	S	H	0.08771	-0.02557	-0.03118	47	epitope-C	3
47	S	I	-0.09205	-0.244	0.03493	47	epitope-C	2
47	S	K	0.06704	-0.04295	0.02151	47	epitope-C	2
47	S	L	0.06269	-0.216	0.02197	47	epitope-C	1
47	S	M	-0.03058	-0.07281	0.02641	47	epitope-C	3
47	S	N	-0.01013	-0.2642	0.04727	47	epitope-C	3
47	S	P	0.04346	-0.1297	0.002747	47	epitope-C	1
47	S	Q	0.06746	-0.8168	0.01972	47	epitope-C	2
47	S	R	-0.06956	-0.6758	0.03005	47	epitope-C	2
47	S	T	0.002612	-0.1283	0.0187	47	epitope-C	1
47	S	V	0.01312	-0.511	0.06465	47	epitope-C	2
47	S	W	-0.0794	-0.6351	0.00811	47	epitope-C	2
47	S	Y	0.03201	-0.1107	-0.005672	47	epitope-C	2
47	S	S	0	0	0	47	epitope-C	0
48	I	A	0.01621	-0.2164	0.002384	48	epitope-C	2
48	I	C	0.06576	0.0274	-0.01252	48	epitope-C	3
48	I	D	-0.01597	-0.1969	0.01096	48	epitope-C	3
48	I	E	-0.05531	-0.5156	-0.004847	48	epitope-C	2
48	I	F	0.05406	0.3283	-0.008713	48	epitope-C	2
48	I	G	0.0927	0.1817	0.01595	48	epitope-C	2
48	I	H	-0.007372	-0.4292	-0.006964	48	epitope-C	3
48	I	K	-0.1503	-0.6163	0.02905	48	epitope-C	1
48	I	L	-0.03021	-0.0361	0.007427	48	epitope-C	1
48	I	M	-0.08535	-0.1336	-0.01	48	epitope-C	1
48	I	N	-0.003634	-0.1959	0.01909	48	epitope-C	2
48	I	P	0.05322	0.1257	0.03532	48	epitope-C	2
48	I	Q	-0.003165	-0.1936	0.009864	48	epitope-C	2
48	I	R	-0.1504	-1.345	0.0523	48	epitope-C	1
48	I	S	0.01006	-0.1279	0.02624	48	epitope-C	2
48	I	V	-0.07619	-0.6038	-0.001718	48	epitope-C	1
48	I	W	-0.02291	-0.1794	0.02533	48	epitope-C	3
48	I	Y	-0.08994	-0.1707	-0.02074	48	epitope-C	3
48	I	I	0	0	0	48	epitope-C	0
49	G	A	-0.03036	-0.3906	0.001355	49	epitope-C	1
49	G	C	-0.04673	-0.5989	-0.008977	49	epitope-C	1
49	G	D	-0.0258	0.08968	-0.018	49	epitope-C	1
49	G	E	-0.06199	-0.182	-0.053	49	epitope-C	2
49	G	F	-0.02148	-0.3497	0.01496	49	epitope-C	2
49	G	H	-0.06358	-0.08336	0.01463	49	epitope-C	2
49	G	I	-0.06086	-0.6643	0.02426	49	epitope-C	2
49	G	K	0.03861	-0.3759	0.0231	49	epitope-C	3
49	G	L	0.04634	0.2742	0.02102	49	epitope-C	2
49	G	M	0.06224	-0.0222	-0.007372	49	epitope-C	3
49	G	N	0.0005225	0.175		49	epitope-C	2
49	G	P	-0.122	-0.2234	0.009319	49	epitope-C	2
49	G	Q	-0.06438	0.3082	0.01645	49	epitope-C	3
49	G	R	-0.008095	-0.4037	0.02969	49	epitope-C	1
49	G	S	-0.03063	-0.4213	0.006028	49	epitope-C	1
49	G	T	0.08591	-0.5987	-0.003647	49	epitope-C	2
49	G	V	-0.04546	-0.3825	0.02765	49	epitope-C	1
49	G	W	-0.09371	-0.207	0.0646	49	epitope-C	2
49	G	Y	-0.04875	0.08176	0.01371	49	epitope-C	2
49	G	G	0	0	0	49	epitope-C	0
50	K	A	0.06648	0.6613	0.01571	50	epitope-C	2
50	K	C	0.052	-0.7215	0.02549	50	epitope-C	3
50	K	D	-0.1074	-0.09601	0.009327	50	epitope-C	2
50	K	E	-0.3737	0.1564	0.03764	50	epitope-C	1
50	K	F	0.00202	0.4055	0.04584	50	epitope-C	3
50	K	G	0.0259	-0.0449	0.0002983	50	epitope-C	2
50	K	H	0.04417	-0.1386	0.0006006	50	epitope-C	2
50	K	I	-0.04353	-0.1439	0.009452	50	epitope-C	1
50	K	L	-0.08892	-0.3903	-0.008058	50	epitope-C	2
50	K	M	-0.01112	0.02941	-0.008238	50	epitope-C	2
50	K	N	-0.04794	-0.038	-0.01177	50	epitope-C	1
50	K	P	0.0204	-0.001465	-0.001763	50	epitope-C	2
50	K	Q	0.01394	-0.00752	0.01772	50	epitope-C	1
50	K	R	0.1067	-0.3414	0.01866	50	epitope-C	1
50	K	S	0.07458	-0.02402	0.01521	50	epitope-C	2
50	K	T	-0.1079	-0.1538	-0.008161	50	epitope-C	1
50	K	V	-0.007265	0.1416	-0.01911	50	epitope-C	2
50	K	W	-0.01703	0.3201	0.0288	50	epitope-C	3
50	K	Y	-0.03747	0.0237	0.02099	50	epitope-C	2
50	K	K	0	0	0	50	epitope-C	0
51	I	F	-0.02576	-0.1604	0.03954	51	epitope-C	2
51	I	L	0.1129	-0.1272	-0.009943	51	epitope-C	1
51	I	M	0.02134	0.05482	0.004781	51	epitope-C	1
51	I	V	-0.09798	-0.1005	0.02069	51	epitope-C	1
51	I	I	0	0	0	51	epitope-C	0
51	I	C		-4.918		51	epitope-C	3
51	I	D		-4.989		51	epitope-C	3
51	I	E		-4.876		51	epitope-C	2
51	I	G		-4.752		51	epitope-C	2
51	I	H		-4.762		51	epitope-C	3
51	I	K		-4.904		51	epitope-C	1
51	I	N		-4.816		51	epitope-C	2
51	I	P		-4.781		51	epitope-C	2
51	I	Q		-4.812		51	epitope-C	2
51	I	R		-4.889		51	epitope-C	1
51	I	S		-4.821		51	epitope-C	2
51	I	T		-3.01	-0.0462	51	epitope-C	1
51	I	W		-4.726		51	epitope-C	3
51	I	Y		-4.572		51	epitope-C	3
53	N	A	0.02022	0.2875	0.006117	53	epitope-C	2
53	N	C	-0.07437	-0.0346	-0.01959	53	epitope-C	2
53	N	D	-0.08882	0.1329	-0.01455	53	epitope-C	1
53	N	E	-0.02522	0.06826	-0.01932	53	epitope-C	2
53	N	F	-0.01597	-0.2816	0.01686	53	epitope-C	2
53	N	G	-0.05913	-0.2775	0.03805	53	epitope-C	2
53	N	I	0.00113	-0.3306	0.004971	53	epitope-C	1
53	N	K	-0.1544	-0.7891	0.04079	53	epitope-C	1
53	N	L	0.06055	0.2601	0.01625	53	epitope-C	2
53	N	M	-0.04261	-0.1432	0.008154	53	epitope-C	2
53	N	P	-0.08165	-0.2714	0.04756	53	epitope-C	2
53	N	Q	0.007753	0.2334	-0.004572	53	epitope-C	2
53	N	R	-0.2282	-1.22	0.09759	53	epitope-C	2
53	N	S	0.04736	0.03099	-0.01391	53	epitope-C	1
53	N	V	0.01952	-0.4493	-0.02901	53	epitope-C	2
53	N	W	-0.006333	-0.3652	0.01147	53	epitope-C	3
53	N	N	0	0	0	53	epitope-C	0
53	N	T		-1.218		53	epitope-C	1
53	N	Y		-0.09366		53	epitope-C	1
54	S	A	-0.03532	-0.0455	-0.04586	54	epitope-C	2
54	S	C	-0.02958	-0.5127	-0.07829	54	epitope-C	1
54	S	D	-0.04097	-0.0693	-0.004633	54	epitope-C	2
54	S	E	0.02218	0.0815	-0.0057	54	epitope-C	3
54	S	F	0.04321	0.1983	0.01202	54	epitope-C	2
54	S	G	0.03496	0.2664	-0.006322	54	epitope-C	1
54	S	H	-0.02393	-0.3262	0.04317	54	epitope-C	2
54	S	I	-0.001175	-0.1695	0.03901	54	epitope-C	1
54	S	K	-0.1096	-1.217	0.01528	54	epitope-C	2
54	S	L	-0.03175	-0.4915	-0.04131	54	epitope-C	2
54	S	M	0.07174	0.2796	-0.03085	54	epitope-C	2
54	S	N	0.0264	-0.187	-0.02444	54	epitope-C	1
54	S	Q	0.00428	-0.1399	-0.01061	54	epitope-C	3
54	S	R	-0.1299	-0.4952	0.04699	54	epitope-C	1
54	S	T	0.1387	0.2721	-0.007707	54	epitope-C	1
54	S	V	0.01235	-0.2339	0.008052	54	epitope-C	2
54	S	W	0.05233	0.08279	-0.00972	54	epitope-C	2
54	S	Y	0.0857	0.2681	0.0144	54	epitope-C	2
54	S	S	0	0	0	54	epitope-C	0
54	S	P		-4.848		54	epitope-C	2
55	P	A	0.04381	-0.1415	0.06753	55	HA1	1
55	P	C	-0.3422	-2.354	0.09811	55	HA1	2
55	P	D	-0.07925	-0.03232	0.03982	55	HA1	2
55	P	E	-0.1143	-0.7525	0.02813	55	HA1	3
55	P	F	0.09191	0.1153	0.04533	55	HA1	2
55	P	G	-0.03952	-0.5901	0.03377	55	HA1	2
55	P	H	0.06812	0.2775	0.04886	55	HA1	1
55	P	I	-0.1285	-0.3971	0.01907	55	HA1	2
55	P	K	0.008202	0.315	0.0464	55	HA1	3
55	P	L	-0.1016	-0.6391	0.05808	55	HA1	1
55	P	M	-0.07639	-0.2284	0.04522	55	HA1	3
55	P	N	0.1006	-0.4115	0.02373	55	HA1	2
55	P	Q	-0.002251	0.004268	0.03434	55	HA1	2
55	P	R	0.01785	0.1036	0.03599	55	HA1	1
55	P	S	0.1415	-0.4796	0.008927	55	HA1	1
55	P	T	0.04909	-1.125	0.004502	55	HA1	1
55	P	V	-0.003035	0.5033	0.05651	55	HA1	2
55	P	W	-0.1939	-0.8095	-0.0006527	55	HA1	3
55	P	Y	-0.0417	-0.5772	0.07192	55	HA1	2
55	P	P	0	0	0	55	HA1	0
56	H	A	-0.01986	0.2068	0.0169	56	HA1	2
56	H	C	-0.249	-0.2267	0.102	56	HA1	2
56	H	D	-0.3557	-1.431	0.03527	56	HA1	1
56	H	E	-0.3265	-2.957	0.03277	56	HA1	2
56	H	F	0.1471	0.55	0.0691	56	HA1	2
56	H	G	0.1758	-0.3841	0.009526	56	HA1	2
56	H	I	0.1528	0.031	0.08193	56	HA1	2
56	H	K	0.05405	0.1921	0.05275	56	HA1	2
56	H	L	0.1465	0.9281	0.1196	56	HA1	1
56	H	M	0.0887	0.4017	0.06675	56	HA1	3
56	H	N	-0.0223	-0.2518	0.03334	56	HA1	1
56	H	P	-0.3415	-1.583	0.1138	56	HA1	1
56	H	Q	-0.02795	-0.3878	0.02045	56	HA1	1
56	H	R	0.06796	0.3116	0.08501	56	HA1	1
56	H	S	-0.1005	-0.13	0.06517	56	HA1	2
56	H	T	-0.01851	-0.08259	0.04072	56	HA1	2
56	H	V	0.04705	-0.112	0.07825	56	HA1	2
56	H	W	0.044	-0.1582	0.04884	56	HA1	3
56	H	Y	0.09241	0.5674	0.06057	56	HA1	1
56	H	H	0	0	0	56	HA1	0
57	Q	A	-0.03457	0.09438	0.006572	57	HA1	2
57	Q	C	-0.2453	-0.7043	0.02936	57	HA1	3
57	Q	D	-0.04787	-0.1711	-0.00434	57	HA1	2
57	Q	E	-0.05322	-0.6401	0.05	57	HA1	1
57	Q	F	-0.1971	-0.363	0.03524	57	HA1	3
57	Q	G	-0.02746	-0.2808	0.008062	57	HA1	2
57	Q	H	-0.01069	-0.2748	0.02102	57	HA1	1
57	Q	I	-0.07521	-0.1815	-0.02736	57	HA1	3
57	Q	K	-0.002603	0.0399	0.002288	57	HA1	1
57	Q	L	-0.04202	-0.3748	0.0002696	57	HA1	1
57	Q	M	-0.1098	-0.6788	-0.004862	57	HA1	2
57	Q	N	0.03871	0.0773	-0.005942	57	HA1	2
57	Q	P	-0.3848	-1.268	0.07768	57	HA1	1
57	Q	R	-0.02027	0.1478	-0.006442	57	HA1	1
57	Q	S	-0.09575	-0.1734	0.002121	57	HA1	2
57	Q	T	-0.1196	-0.6842	0.003801	57	HA1	2
57	Q	V	0.01176	0.06324	-0.008139	57	HA1	2
57	Q	W	-0.1114	-0.3257	-0.008581	57	HA1	2
57	Q	Y	-0.04458	-0.1941	-0.01271	57	HA1	2
57	Q	Q	0	0	0	57	HA1	0
58	I	A	-0.1428	-0.8713	-0.02758	58	HA1	2
58	I	C	0.0158	-4.134	0.02982	58	HA1	2
58	I	L	-0.05645	-0.3171	-0.02226	58	HA1	1
58	I	M	-0.2569	-0.9953	0.01525	58	HA1	1
58	I	S	-0.3301	-3.45	-0.02604	58	HA1	1
58	I	T	-0.1517	-0.0746	0.01347	58	HA1	1
58	I	V	-0.05459	0.0053	-0.05325	58	HA1	1
58	I	I	0	0	0	58	HA1	0
58	I	D		-4.831		58	HA1	2
58	I	E		-4.843		58	HA1	3
58	I	F		-4.887		58	HA1	1
58	I	G		-4.901		58	HA1	2
58	I	H		-4.802		58	HA1	2
58	I	K		-4.844		58	HA1	2
58	I	N		-4.864		58	HA1	1
58	I	P		-4.284		58	HA1	2
58	I	Q		-4.889		58	HA1	3
58	I	R		-4.842		58	HA1	2
58	I	W		-4.837		58	HA1	3
58	I	Y		-4.843		58	HA1	2
59	L	A	-0.01296	-0.5114	0.01871	59	HA1	2
59	L	C	-0.185	-3.455	0.05759	59	HA1	2
59	L	E	-0.1715	-0.2264	0.04696	59	HA1	3
59	L	F	-0.09495	-0.8618	0.006436	59	HA1	1
59	L	I	0.09121	0.1826	0.01781	59	HA1	1
59	L	K	-0.07397	-3.102	0.05624	59	HA1	3
59	L	M	-0.05797	-0.4461	0.051	59	HA1	2
59	L	Q	-0.04476	-0.3413	0.05455	59	HA1	2
59	L	R	-0.1883	-1.477	0.007231	59	HA1	1
59	L	S	-0.2193	-1.471	0.0849	59	HA1	2
59	L	T	-0.0693	-0.2685	0.04807	59	HA1	2
59	L	V	0.004702	-0.2377	0.02199	59	HA1	1
59	L	W	-0.1364	-0.6062	0.0379	59	HA1	3
59	L	Y	-0.2864	-1.308	0.03958	59	HA1	2
59	L	L	0	0	0	59	HA1	0
59	L	D		-4.857		59	HA1	2
59	L	G		-4.729		59	HA1	2
59	L	H		-2.502		59	HA1	1
59	L	N		-4.735		59	HA1	2
59	L	P		-4.849		59	HA1	1
60	D	A	-0.1805	-1.003	0.007805	60	HA1	1
60	D	C	-0.299	-3.446	-0.02797	60	HA1	2
60	D	E	-0.05998	-0.8894	0.04057	60	HA1	1
60	D	F	-0.2957	-2.719	0.02963	60	HA1	2
60	D	I	-0.1753	-2.282	0.002973	60	HA1	2
60	D	L	-0.1452	-4.603		60	HA1	2
60	D	M	-0.2939	-3.272	0.06126	60	HA1	3
60	D	N	-0.1152	-1.231	0.0322	60	HA1	1
60	D	P	-0.2172	-3.178	-0.01308	60	HA1	2
60	D	S	-0.2394	-0.6599	0.03068	60	HA1	2
60	D	T	-0.1315	-2.288	0.003196	60	HA1	2
60	D	V	-0.00942	-0.3922	0.02779	60	HA1	1
60	D	W	0.2846	-4.447	-0.1061	60	HA1	3
60	D	Y	0.2255	-3.76	0.02578	60	HA1	1
60	D	D	0	0	0	60	HA1	0
60	D	G		-3.524		60	HA1	1
60	D	H		-3.47		60	HA1	1
60	D	K		-4.857		60	HA1	2
60	D	Q		-2.888		60	HA1	2
60	D	R		-4.855		60	HA1	2
61	G	A	-0.06045	-0.186	-0.004111	61	HA1	1
61	G	L	-0.0598	-1.802	-0.282	61	HA1	2
61	G	S	-0.3216	-2.356	0.01217	61	HA1	2
61	G	G	0	0	0	61	HA1	0
61	G	C		-4.897		61	HA1	2
61	G	D		-4.831		61	HA1	2
61	G	E		-4.842		61	HA1	1
61	G	F		-5.023		61	HA1	3
61	G	H		-4.976		61	HA1	3
61	G	I		-4.877		61	HA1	2
61	G	K		-4.972		61	HA1	2
61	G	M		-5.069		61	HA1	3
61	G	N		-4.875		61	HA1	3
61	G	P		-4.837		61	HA1	2
61	G	Q		-4.853		61	HA1	2
61	G	R		-4.848		61	HA1	1
61	G	T		-4.87		61	HA1	2
61	G	V		-4.812		61	HA1	1
61	G	W		-4.809		61	HA1	2
61	G	Y		-4.81		61	HA1	3
62	G	A	-0.07606	0.0047	-0.02797	62	epitope-E	1
62	G	C	-0.1928	-0.9728	-0.03612	62	epitope-E	2
62	G	D	-0.03219	-0.02575	-0.007438	62	epitope-E	2
62	G	E	-0.07057	-0.08361	-0.01236	62	epitope-E	1
62	G	F	-0.2113	-0.9697	0.02369	62	epitope-E	3
62	G	H	-0.00993	-0.5467	-0.01427	62	epitope-E	3
62	G	I	-0.1736	-0.5331	0.01332	62	epitope-E	3
62	G	K	-0.1284	-0.6148	-0.04138	62	epitope-E	2
62	G	L	-0.08915	-0.2876	-0.03907	62	epitope-E	2
62	G	M	-0.06019	0.04984	-0.01105	62	epitope-E	2
62	G	N	-0.0503	-0.2537	-0.01905	62	epitope-E	3
62	G	Q	-0.02108	-0.3396	-0.03125	62	epitope-E	2
62	G	R	-0.01504	-0.5828	-0.005894	62	epitope-E	1
62	G	S	-0.07838	-0.8711	0.008653	62	epitope-E	2
62	G	T	-0.1354	-0.373	0.0155	62	epitope-E	2
62	G	V	0.00996	-0.3616	-0.0007983	62	epitope-E	1
62	G	W	-0.1832	-1.352	-0.07323	62	epitope-E	1
62	G	Y	-0.1187	-0.03785	-0.01802	62	epitope-E	3
62	G	G	0	0	0	62	epitope-E	0
62	G	P		-4.818		62	epitope-E	2
63	N	A	-0.121	-0.2874	0.04195	63	epitope-E	2
63	N	C	-0.3497	-0.1448	0.04465	63	epitope-E	2
63	N	D	-0.05384	0.325	-0.01219	63	epitope-E	1
63	N	E	-0.1464	-0.125	0.005262	63	epitope-E	2
63	N	F	-0.1927	-0.161	0.07021	63	epitope-E	2
63	N	G	-0.06646	-0.3031	0.01617	63	epitope-E	2
63	N	H	-0.2531	0.4135	0.02756	63	epitope-E	1
63	N	I	-0.1666	0.394	0.05523	63	epitope-E	1
63	N	K	-0.1291	0.04707	0.02076	63	epitope-E	1
63	N	L	-0.2181	-0.3067	0.0615	63	epitope-E	2
63	N	M	-0.1953	0.2551	0.04536	63	epitope-E	2
63	N	P	-0.03188	-0.3098	-0.01288	63	epitope-E	2
63	N	Q	-0.1154	0.3583	0.02354	63	epitope-E	2
63	N	R	0.03489	-0.7134	0.03834	63	epitope-E	2
63	N	S	-0.1248	0.04355	0.02393	63	epitope-E	1
63	N	T	-0.1183	-0.1317	0.01707	63	epitope-E	1
63	N	V	-0.1787	-0.1852	0.03968	63	epitope-E	2
63	N	W	-0.3257	0.1042	0.01648	63	epitope-E	3
63	N	Y	-0.1456	-0.3513	0.004186	63	epitope-E	1
63	N	N	0	0	0	63	epitope-E	0
65	T	A	-0.1169	0.1483	0.02831	65	epitope-E	1
65	T	C	-0.3572	-1.494	0.0298	65	epitope-E	3
65	T	D	0.05613	-1.657	0.06696	65	epitope-E	3
65	T	E	-0.3874	-1.626	-0.04871	65	epitope-E	2
65	T	G	-0.2764	-0.7051	0.01362	65	epitope-E	2
65	T	H	-0.07484	-0.5203	0.004526	65	epitope-E	3
65	T	I	-0.05092	-1.688	0.06375	65	epitope-E	1
65	T	K	-0.09763	-0.8367	-0.01892	65	epitope-E	1
65	T	L	-0.1388	-0.6732	-0.002784	65	epitope-E	2
65	T	M	-0.2611	-1.41	-0.03976	65	epitope-E	2
65	T	N	-0.1957	0.1962	-0.03221	65	epitope-E	2
65	T	Q	-0.1006	-0.3229	-0.04724	65	epitope-E	2
65	T	R	-0.04253	-0.7408	-0.023	65	epitope-E	1
65	T	S	-0.04591	0.213	0.01797	65	epitope-E	1
65	T	V	-0.4159	-1.041	0.03826	65	epitope-E	2
65	T	W	-0.3876	-1.429	0.001919	65	epitope-E	3
65	T	Y	-0.2545	-1.169	-0.01577	65	epitope-E	3
65	T	T	0	0	0	65	epitope-E	0
65	T	F		-1.069		65	epitope-E	3
65	T	P		-4.7		65	epitope-E	1
66	L	A	-0.06898	-4.083		66	HA1	2
66	L	F	-0.3042	-2.163	-0.07227	66	HA1	2
66	L	I	0.07764	-0.4477	-0.007528	66	HA1	1
66	L	M	-0.1024	-0.5098	-0.02514	66	HA1	2
66	L	V	-0.1778	-0.6037	0.003785	66	HA1	1
66	L	W	-0.03461	-3.82	-0.2812	66	HA1	3
66	L	L	0	0	0	66	HA1	0
66	L	C		-4.829		66	HA1	3
66	L	D		-4.766		66	HA1	3
66	L	E		-4.369		66	HA1	2
66	L	G		-4.7		66	HA1	2
66	L	H		-4.863		66	HA1	2
66	L	K		-4.758		66	HA1	2
66	L	N		-4.838		66	HA1	3
66	L	P		-4.832		66	HA1	1
66	L	Q		-4.899		66	HA1	1
66	L	R		-4.845		66	HA1	1
66	L	S		-4.835		66	HA1	2
66	L	T		-4.761		66	HA1	2
66	L	Y		-4.848		66	HA1	3
67	I	F	-0.2894	-1.199	-0.05741	67	HA1	2
67	I	L	-0.1373	-0.4579	0.0174	67	HA1	1
67	I	M	-0.01027	-0.4091	-0.01501	67	HA1	1
67	I	V	0.06586	-0.07218	0.005048	67	HA1	1
67	I	I	0	0	0	67	HA1	0
67	I	A		-2.994		67	HA1	2
67	I	C		-4.656		67	HA1	3
67	I	D		-4.763		67	HA1	3
67	I	E		-4.769		67	HA1	2
67	I	G		-4.946		67	HA1	2
67	I	H		-4.848		67	HA1	3
67	I	K		-4.873		67	HA1	1
67	I	N		-4.873		67	HA1	2
67	I	P		-4.886		67	HA1	2
67	I	Q		-4.76		67	HA1	2
67	I	R		-4.928		67	HA1	1
67	I	S		-4.713		67	HA1	2
67	I	T		-1.595		67	HA1	1
67	I	W		-4.997		67	HA1	3
67	I	Y		-4.845		67	HA1	3
68	D	A	-0.09117	-1.635	-0.04863	68	HA1	1
68	D	E	-0.3429	-3.271		68	HA1	1
68	D	G	-0.04136	-2.337	-0.01312	68	HA1	1
68	D	M	0.06344	-1.404	0.0119	68	HA1	3
68	D	N	-0.3511	-2.038	0.0239	68	HA1	1
68	D	Q	-0.167	-3.2		68	HA1	2
68	D	S	-0.1744	-1.455	0.04556	68	HA1	2
68	D	D	0	0	0	68	HA1	0
68	D	C		-4.888		68	HA1	2
68	D	F		-4.684		68	HA1	2
68	D	H		-4.815		68	HA1	1
68	D	I		-4.925		68	HA1	2
68	D	K		-4.674		68	HA1	2
68	D	L		-4.756		68	HA1	2
68	D	P		-4.826		68	HA1	2
68	D	R		-5.027		68	HA1	2
68	D	T		-4.803		68	HA1	2
68	D	V		-4.868		68	HA1	1
68	D	W		-4.806		68	HA1	3
68	D	Y		-4.787		68	HA1	1
69	A	C	-0.09683	0.1097	0.02334	69	HA1	2
69	A	F	-0.2541	-1.765	-0.2153	69	HA1	2
69	A	G	-0.181	-0.9348	0.06109	69	HA1	1
69	A	H	-0.1445	-0.3063	-0.2391	69	HA1	2
69	A	I	0.0349	0.3178	-0.1286	69	HA1	2
69	A	L	-0.08962	0.2044	-0.2659	69	HA1	2
69	A	M	-0.08308	-0.1001	-0.07754	69	HA1	3
69	A	N	-0.1928	-2.815	-0.09181	69	HA1	2
69	A	S	-0.01579	-0.1557	0.0128	69	HA1	1
69	A	T	-0.09545	-0.06628	0.02151	69	HA1	1
69	A	V	0.087	-0.269	-0.0005477	69	HA1	1
69	A	W	-0.396	-1.885	-0.3658	69	HA1	3
69	A	Y	-0.286	-0.9466	-0.3015	69	HA1	2
69	A	A	0	0	0	69	HA1	0
69	A	D		-4.844		69	HA1	1
69	A	E		-4.784		69	HA1	2
69	A	K		-4.956		69	HA1	3
69	A	P		-4.97		69	HA1	1
69	A	Q		-2.915		69	HA1	3
69	A	R		-4.361		69	HA1	2
70	L	A	-0.02535	-0.2839	0.0402	70	HA1	2
70	L	F	-0.2685	-0.116	-0.0405	70	HA1	2
70	L	I	-0.04573	0.08602	-0.03312	70	HA1	1
70	L	M	-0.1727	-0.404	-0.01583	70	HA1	2
70	L	T	-0.2649	-0.8002	0.06988	70	HA1	2
70	L	V	-0.06207	-0.2856	0.01442	70	HA1	1
70	L	Y	-0.1588	-2.079	-0.00201	70	HA1	3
70	L	L	0	0	0	70	HA1	0
70	L	C		-4.543		70	HA1	3
70	L	D		-4.859		70	HA1	3
70	L	E		-4.806		70	HA1	2
70	L	G		-4.722		70	HA1	2
70	L	H		-4.908		70	HA1	2
70	L	K		-4.63		70	HA1	2
70	L	N		-4.853		70	HA1	3
70	L	P		-4.85		70	HA1	1
70	L	Q		-4.908		70	HA1	1
70	L	R		-4.809		70	HA1	1
70	L	S		-4.651		70	HA1	2
70	L	W		-4.816		70	HA1	3
71	L	F	-0.1883	-2.37	-0.01067	71	HA1	1
71	L	I	-0.05427	0.1121	0.04153	71	HA1	2
71	L	M	-0.03028	0.08335	0.01385	71	HA1	1
71	L	V	-0.2334	-0.6902	0.03968	71	HA1	1
71	L	L	0	0	0	71	HA1	0
71	L	A		-4.735		71	HA1	2
71	L	C		-4.817		71	HA1	2
71	L	D		-4.886		71	HA1	3
71	L	E		-4.822		71	HA1	2
71	L	G		-4.912		71	HA1	2
71	L	H		-4.838		71	HA1	3
71	L	K		-4.586		71	HA1	2
71	L	N		-4.841		71	HA1	3
71	L	P		-4.865		71	HA1	2
71	L	Q		-4.837		71	HA1	2
71	L	R		-4.979		71	HA1	2
71	L	S		-4.918		71	HA1	1
71	L	T		-4.957		71	HA1	2
71	L	W		-4.882		71	HA1	1
71	L	Y		-4.909		71	HA1	2
73	D	A	0.02376	-0.8144	0.01374	73	HA1	1
73	D	E	-0.1313	-0.838	0.04446	73	HA1	1
73	D	G	-0.0788	-1.419	0.02299	73	HA1	1
73	D	I	-0.2438	-2.495	-0.1036	73	HA1	2
73	D	L	-0.1195	-4.054		73	HA1	2
73	D	M	-0.1222	-3.876	-0.07589	73	HA1	3
73	D	N	-0.3127	-3.502	-0.1153	73	HA1	1
73	D	P	-0.1971	-2.34	-0.02778	73	HA1	2
73	D	S	0.0779	-0.8114	-0.02259	73	HA1	2
73	D	T	0.02912	-0.1666	0.03573	73	HA1	2
73	D	V	-0.1618	-1.152	-0.09082	73	HA1	1
73	D	D	0	0	0	73	HA1	0
73	D	C		-4.202		73	HA1	2
73	D	F		-4.875		73	HA1	2
73	D	H		-2.994		73	HA1	1
73	D	K		-4.609		73	HA1	2
73	D	Q		-4.707		73	HA1	2
73	D	R		-4.864		73	HA1	2
73	D	W		-4.72		73	HA1	3
73	D	Y		-4.825		73	HA1	1
74	P	A	-0.1532	-4.111		74	HA1	1
74	P	V	0.05575	-4.457	-0.05345	74	HA1	2
74	P	P	0	0	0	74	HA1	0
74	P	C		-4.784		74	HA1	2
74	P	D		-4.688		74	HA1	2
74	P	E		-4.889		74	HA1	3
74	P	F		-4.843		74	HA1	2
74	P	G		-4.975		74	HA1	2
74	P	H		-4.99		74	HA1	1
74	P	I		-4.861		74	HA1	2
74	P	K		-4.974		74	HA1	3
74	P	L		-4.808		74	HA1	1
74	P	M		-4.274		74	HA1	3
74	P	N		-4.726		74	HA1	2
74	P	Q		-4.828		74	HA1	2
74	P	R		-4.872		74	HA1	1
74	P	S		-4.272		74	HA1	1
74	P	T		-4.841		74	HA1	1
74	P	W		-4.556		74	HA1	3
74	P	Y		-4.79		74	HA1	2
75	Q	A	-0.0589	-0.4707	0.01138	75	HA1	2
75	Q	C	-0.4999	-1.335	0.04231	75	HA1	3
75	Q	D	-0.08179	-0.4408	0.05408	75	HA1	2
75	Q	F	-0.03624	-0.8908	0.05553	75	HA1	3
75	Q	G	0.03047	0.133	0.006497	75	HA1	2
75	Q	H	-0.00029	-0.7531	0.0287	75	HA1	1
75	Q	I	-0.09683	-0.4333	0.03415	75	HA1	3
75	Q	K	0.1229	-1.034	-0.03938	75	HA1	1
75	Q	L	-0.02782	-0.4938	0.05675	75	HA1	1
75	Q	M	0.003507	0.227	0.07002	75	HA1	2
75	Q	N	-0.04183	0.4378	-0.00356	75	HA1	2
75	Q	P	-0.1012	-3.965		75	HA1	1
75	Q	R	-0.02278	-0.7505	0.03868	75	HA1	1
75	Q	S	-0.05914	0.07739	0.03513	75	HA1	2
75	Q	V	-0.17	-0.595	0.04198	75	HA1	2
75	Q	W	-0.2577	-0.5326	0.08261	75	HA1	2
75	Q	Y	-0.06014	-0.5974	0.005309	75	HA1	2
75	Q	Q	0	0	0	75	HA1	0
75	Q	E		-0.672		75	HA1	1
75	Q	T		-0.1117		75	HA1	2
77	D	A	0.252	-2.519		77	HA1	1
77	D	C	-0.014	-4.708		77	HA1	2
77	D	E	0.003635	-0.1314	0.04134	77	HA1	1
77	D	F	-0.08931	-1.218	0.03998	77	HA1	2
77	D	G	-0.1326	-0.8266	0.07111	77	HA1	1
77	D	H	-0.2629	-0.8339	0.03023	77	HA1	1
77	D	I	-0.1386	-0.5189	0.05901	77	HA1	2
77	D	K	-0.2134	-2.085	0.03764	77	HA1	2
77	D	L	-0.06158	-0.6179	0.002218	77	HA1	2
77	D	M	-0.06443	-0.7411	0.04935	77	HA1	3
77	D	N	-0.2211	-2.178	-0.001358	77	HA1	1
77	D	Q	0.01383	-0.634	0.08067	77	HA1	2
77	D	R	-0.4082	-2.848	0.01069	77	HA1	2
77	D	S	-0.06739	-0.2267	0.03444	77	HA1	2
77	D	T	-0.2035	-0.6005	0.03498	77	HA1	2
77	D	V	-0.08486	-0.7065	0.04939	77	HA1	1
77	D	W	-0.3805	-1.603	0.08152	77	HA1	3
77	D	Y	-0.4919	-0.9747	0.05121	77	HA1	1
77	D	D	0	0	0	77	HA1	0
77	D	P		0.1475		77	HA1	2
78	G	A	-0.02158	-0.3599	0.005196	78	epitope-E	1
78	G	C	-0.06376	-0.3322	0.005832	78	epitope-E	1
78	G	D	-0.03486	0.3328	0.02725	78	epitope-E	1
78	G	E	-0.03061	0.5079	0.02322	78	epitope-E	2
78	G	F	-0.04333	-0.05873	0.006805	78	epitope-E	2
78	G	H	0.08163	0.6574	-0.01852	78	epitope-E	2
78	G	I	-0.03781	-0.3592	0.001823	78	epitope-E	2
78	G	K	0.005145	-0.5922	-0.02325	78	epitope-E	3
78	G	L	0.08502	-0.3912	-0.004121	78	epitope-E	2
78	G	M	0.01059	-0.1266	-0.01956	78	epitope-E	3
78	G	P	0.001822	-0.6788	-0.002296	78	epitope-E	2
78	G	Q	-0.05729	-0.3044	0.009248	78	epitope-E	3
78	G	R	0.1024	0.4125	0.0258	78	epitope-E	1
78	G	S	0.04291	0.2062	-0.001718	78	epitope-E	1
78	G	T	-0.3234	-0.4107	0.02572	78	epitope-E	2
78	G	V	-0.2187	-0.08417	-0.01152	78	epitope-E	1
78	G	W	0.02815	-0.296	0.02471	78	epitope-E	2
78	G	Y	0.1129	-0.1195	-0.002527	78	epitope-E	2
78	G	G	0	0	0	78	epitope-E	0
78	G	N		-0.07953		78	epitope-E	2
79	F	A	-0.01964	0.5198	-0.004793	79	epitope-E	2
79	F	C	-0.08885	-0.6739	-0.009167	79	epitope-E	1
79	F	D	-0.1266	-0.6445	0.0712	79	epitope-E	2
79	F	E	-0.2351	-0.7979	-0.01807	79	epitope-E	3
79	F	G	-0.2073	-2.94	-0.009178	79	epitope-E	2
79	F	H	0.152	-0.3963	-0.004274	79	epitope-E	2
79	F	I	-0.01841	-0.3246	-0.05189	79	epitope-E	1
79	F	K	-0.1146	-0.6798	0.03122	79	epitope-E	3
79	F	L	-0.05968	-0.3144	-0.03004	79	epitope-E	1
79	F	M	0.07494	0.152	-0.009512	79	epitope-E	2
79	F	N	-0.1664	-0.2854	0.05242	79	epitope-E	2
79	F	P	-0.2429	-0.8036	0.024	79	epitope-E	2
79	F	Q	0.05517	-0.4982	-0.006194	79	epitope-E	3
79	F	R	-0.2766	-2.91	0.02973	79	epitope-E	2
79	F	S	-0.00683	-0.3979	0.02833	79	epitope-E	1
79	F	T	0.002393	-0.185	0.003256	79	epitope-E	2
79	F	V	0.03415	-0.4083	0.002395	79	epitope-E	1
79	F	W	-0.1404	-0.9048	0.051	79	epitope-E	2
79	F	Y	-0.07441	-0.512	0.03423	79	epitope-E	1
79	F	F	0	0	0	79	epitope-E	0
80	Q	A	-0.3296	0.07945	-0.01404	80	epitope-E	2
80	Q	C	-0.1605	-1.068	0.05599	80	epitope-E	3
80	Q	D	-0.01977	-0.06951	0.03202	80	epitope-E	2
80	Q	E	-0.01613	0.5717	0.01113	80	epitope-E	1
80	Q	F	-0.0216	-0.3596	0.02927	80	epitope-E	3
80	Q	G	-0.06845	-0.1057	-0.002107	80	epitope-E	2
80	Q	H	-0.0003342	-0.1054	0.02052	80	epitope-E	1
80	Q	I	0.07403	-0.08158	0.02763	80	epitope-E	2
80	Q	K	-0.09011	-0.171	0.02188	80	epitope-E	1
80	Q	L	-0.1069	-0.1121	0.008933	80	epitope-E	1
80	Q	M	-0.01263	0.08675	0.03439	80	epitope-E	3
80	Q	N	-0.02738	-0.3562	0.02696	80	epitope-E	2
80	Q	P	-0.09789	-0.9367	0.01844	80	epitope-E	1
80	Q	R	0.04215	-0.2361	0.01701	80	epitope-E	1
80	Q	S	0.06313	0.1895	0.03395	80	epitope-E	2
80	Q	T	-0.1001	-0.2314	0.003039	80	epitope-E	2
80	Q	V	-0.009585	0.02302	0.01137	80	epitope-E	2
80	Q	W	-0.1926	-0.6185	0.0439	80	epitope-E	3
80	Q	Y	-0.02797	0	-0.01257	80	epitope-E	2
80	Q	Q	0	0	0	80	epitope-E	0
81	N	A	-0.04428	0.3019	0.04579	81	epitope-E	2
81	N	C	-0.2111	-2.18	0.09524	81	epitope-E	2
81	N	D	-0.09259	0.03694	0.04606	81	epitope-E	1
81	N	E	-0.06742	0.1999	0.04228	81	epitope-E	2
81	N	F	-0.1816	-0.4182	0.0314	81	epitope-E	2
81	N	G	-0.04996	-0.118	0.04829	81	epitope-E	2
81	N	H	-0.09446	-0.6475	-0.02368	81	epitope-E	1
81	N	I	-0.007613	-2.276	0.03804	81	epitope-E	1
81	N	K	-0.002622	-0.08804	0.02149	81	epitope-E	1
81	N	L	-0.1757	-0.3991	0.05242	81	epitope-E	2
81	N	M	-0.04797	-0.4338	0.01828	81	epitope-E	2
81	N	P	-0.258	-1.147	0.01197	81	epitope-E	2
81	N	Q	-0.1355	-0.3345	0.02878	81	epitope-E	2
81	N	R	-0.07849	-0.3835	0.008292	81	epitope-E	2
81	N	S	-0.109	-0.5422	0.001799	81	epitope-E	1
81	N	V	-0.1634	-0.1697	0.04996	81	epitope-E	2
81	N	W	-0.07784	0.1734	-0.01785	81	epitope-E	3
81	N	Y	-0.1072	-0.02225	0.006993	81	epitope-E	1
81	N	N	0	0	0	81	epitope-E	0
82	K	A	-0.006535	0.08638	-0.003384	82	epitope-E	2
82	K	C	-0.1118	0.1071	0.03608	82	epitope-E	3
82	K	D	-0.1489	0.1895	0.0206	82	epitope-E	2
82	K	E	0.0305	0.1152	0.006425	82	epitope-E	1
82	K	F	-0.1173	0.316	0.006385	82	epitope-E	3
82	K	G	-0.1402	-0.3968	0.004928	82	epitope-E	2
82	K	H	-0.04137	-0.3227	0.03055	82	epitope-E	2
82	K	I	-0.05709	0.1789	0.06527	82	epitope-E	2
82	K	L	0.003687	0.05131	0.0216	82	epitope-E	2
82	K	M	0.03868	0.5394	0.002263	82	epitope-E	1
82	K	N	-0.00988	-0.05872	0.014	82	epitope-E	1
82	K	P	-0.1949	-0.4218	-0.03465	82	epitope-E	2
82	K	Q	-0.1677	0.145	0.01872	82	epitope-E	1
82	K	R	-0.04022	-0.995	-0.01763	82	epitope-E	1
82	K	S	-0.09583	0.08995	-0.03648	82	epitope-E	2
82	K	T	0.05793	-0.1272	0.004343	82	epitope-E	1
82	K	V	-0.09765	0.07679	0.01059	82	epitope-E	2
82	K	W	-0.1149	-0.5883	0.02165	82	epitope-E	2
82	K	Y	-0.1285	-0.1269	0.004376	82	epitope-E	2
82	K	K	0	0	0	82	epitope-E	0
83	E	A	-0.1301	-0.3044	-0.03799	83	epitope-E	1
83	E	C	-0.04773	-0.1768	0.02004	83	epitope-E	3
83	E	D	-0.07885	-0.02364	0.04789	83	epitope-E	1
83	E	F	0.05176	0.252	0.02073	83	epitope-E	3
83	E	G	-0.0228	-0.2709	0.02907	83	epitope-E	1
83	E	H	-0.1016	0.1249	0.01818	83	epitope-E	2
83	E	I	-0.004888	-0.3103	0.09122	83	epitope-E	2
83	E	K	0.02027	-0.06276	0.03177	83	epitope-E	1
83	E	L	-0.1055	-0.2646	0.0353	83	epitope-E	2
83	E	M	0.03594	0.6593	0.004149	83	epitope-E	3
83	E	N	-0.01385	-0.14	0.01007	83	epitope-E	2
83	E	P	0.07387	-0.1473	0.06132	83	epitope-E	2
83	E	Q	0.04503	-0.3789	-0.001813	83	epitope-E	1
83	E	R	0.1396	-0.3368	0.008002	83	epitope-E	2
83	E	S	0.1168	0.2914	0.05581	83	epitope-E	2
83	E	T	0.007232	-0.2009	0.02199	83	epitope-E	2
83	E	V	-0.01646	-0.2767	-0.01735	83	epitope-E	1
83	E	W	-0.02091	0.341	0.03017	83	epitope-E	3
83	E	Y	-0.07522	-0.021	0.03894	83	epitope-E	2
83	E	E	0	0	0	83	epitope-E	0
84	W	F	-0.1	0.1866	-0.005981	84	epitope-E	2
84	W	Y	-0.2335	-2.167	-0.01083	84	epitope-E	2
84	W	W	0	0	0	84	epitope-E	0
84	W	A		-4.848		84	epitope-E	2
84	W	C		-4.803		84	epitope-E	1
84	W	D		-3.406		84	epitope-E	3
84	W	E		-4.917		84	epitope-E	2
84	W	G		-4.816		84	epitope-E	1
84	W	H		-4.264		84	epitope-E	3
84	W	I		-4.928		84	epitope-E	3
84	W	K		-4.8		84	epitope-E	2
84	W	L		-4.872		84	epitope-E	1
84	W	M		-4.867		84	epitope-E	2
84	W	N		-4.937		84	epitope-E	3
84	W	P		-4.87		84	epitope-E	2
84	W	Q		-4.787		84	epitope-E	2
84	W	R		-4.804		84	epitope-E	1
84	W	S		-4.798		84	epitope-E	1
84	W	T		-4.798		84	epitope-E	2
84	W	V		-4.684		84	epitope-E	2
85	D	A	-0.1654	-1.19	0.03364	85	epitope-E	1
85	D	E	-0.002945	-0.287	-0.002349	85	epitope-E	1
85	D	F	-0.07144	-1.083	-0.06118	85	epitope-E	2
85	D	G	-0.09585	-0.9229	0.02142	85	epitope-E	1
85	D	H	-0.03555	-0.2115	0.01768	85	epitope-E	1
85	D	K	-0.03975	-0.7588	0.01071	85	epitope-E	2
85	D	L	-0.1624	-1.998	0.0719	85	epitope-E	2
85	D	M	-0.101	-0.4673	0.04252	85	epitope-E	3
85	D	N	0.01359	-0.1114	0.02003	85	epitope-E	1
85	D	Q	-0.1135	-0.08225	0.02283	85	epitope-E	2
85	D	R	-0.1251	-0.7861	0.08458	85	epitope-E	2
85	D	S	0.03633	0.1936	0.06667	85	epitope-E	2
85	D	T	-0.008973	0.2937	-0.004679	85	epitope-E	2
85	D	V	-0.1265	-1.162	0.01317	85	epitope-E	1
85	D	W	-0.09487	-0.1455	-0.3421	85	epitope-E	3
85	D	Y	-0.1761	-1.804	-0.02731	85	epitope-E	1
85	D	D	0	0	0	85	epitope-E	0
85	D	C		-4.317		85	epitope-E	2
85	D	I		-1.721		85	epitope-E	2
85	D	P		-4.836		85	epitope-E	2
86	L	C	-0.1919	-1.062	0.09383	86	epitope-E	2
86	L	I	0.01582	-0.02935	0.02514	86	epitope-E	1
86	L	M	0.08929	0.3711	0.0693	86	epitope-E	2
86	L	T	-0.1112	-4.229	0.04509	86	epitope-E	2
86	L	V	0.0666	0.4121	0.0133	86	epitope-E	1
86	L	L	0	0	0	86	epitope-E	0
86	L	A		-4.743		86	epitope-E	2
86	L	D		-4.913		86	epitope-E	2
86	L	E		-4.911		86	epitope-E	3
86	L	F		-4.204		86	epitope-E	1
86	L	G		-4.859		86	epitope-E	2
86	L	H		-4.824		86	epitope-E	1
86	L	K		-4.819		86	epitope-E	3
86	L	N		-4.825		86	epitope-E	2
86	L	P		-4.803		86	epitope-E	1
86	L	Q		-4.844		86	epitope-E	2
86	L	R		-5.01		86	epitope-E	1
86	L	S		-5.002		86	epitope-E	2
86	L	W		-4.983		86	epitope-E	3
86	L	Y		-4.93		86	epitope-E	2
87	F	I	-0.05064	-4.623		87	epitope-E	1
87	F	L	-0.3987	-3.133	-0.06668	87	epitope-E	1
87	F	W	-0.06909	-0.4981	-0.01634	87	epitope-E	2
87	F	Y	-0.04608	-0.4151	-0.02657	87	epitope-E	1
87	F	F	0	0	0	87	epitope-E	0
87	F	A		-4.694		87	epitope-E	2
87	F	C		-4.861		87	epitope-E	1
87	F	D		-4.823		87	epitope-E	2
87	F	E		-2.092		87	epitope-E	3
87	F	G		-4.796		87	epitope-E	2
87	F	H		-4.902		87	epitope-E	2
87	F	K		-4.879		87	epitope-E	3
87	F	M		-3.681		87	epitope-E	2
87	F	N		-4.8		87	epitope-E	2
87	F	P		-4.916		87	epitope-E	2
87	F	Q		-5.013		87	epitope-E	3
87	F	R		-4.883		87	epitope-E	2
87	F	S		-4.853		87	epitope-E	1
87	F	T		-4.821		87	epitope-E	2
87	F	V		-5.022		87	epitope-E	1
88	V	F	-0.278	-3.966	-0.009644	88	epitope-E	1
88	V	I	0.06376	0.1472	-0.002417	88	epitope-E	1
88	V	L	-0.03024	-0.1526	-0.008027	88	epitope-E	1
88	V	M	-0.1779	-0.831	0.04575	88	epitope-E	2
88	V	V	0	0	0	88	epitope-E	0
88	V	A		-4.151		88	epitope-E	1
88	V	C		-4.399		88	epitope-E	2
88	V	D		-4.851		88	epitope-E	1
88	V	E		-4.838		88	epitope-E	2
88	V	G		-4.979		88	epitope-E	1
88	V	H		-4.915		88	epitope-E	2
88	V	K		-4.849		88	epitope-E	3
88	V	N		-4.868		88	epitope-E	2
88	V	P		-4.939		88	epitope-E	2
88	V	Q		-4.855		88	epitope-E	3
88	V	R		-5		88	epitope-E	2
88	V	S		-4.85		88	epitope-E	2
88	V	T		-3.493		88	epitope-E	2
88	V	W		-4.8		88	epitope-E	3
88	V	Y		-4.818		88	epitope-E	2
90	R	H	-0.251	-1.676		90	epitope-E	2
90	R	K	-0.1586	-2.726	-0.01014	90	epitope-E	2
90	R	N	-0.3761	-1.948	0.06536	90	epitope-E	3
90	R	S	-0.1729	-2.397	0.05477	90	epitope-E	2
90	R	T	-0.175	-2.461	0.05397	90	epitope-E	2
90	R	R	0	0	0	90	epitope-E	0
90	R	A		-4.59		90	epitope-E	2
90	R	C		-4.812		90	epitope-E	2
90	R	D		-4.802		90	epitope-E	3
90	R	E		-4.886		90	epitope-E	2
90	R	G		-4.999		90	epitope-E	1
90	R	I		-2.747		90	epitope-E	2
90	R	L		-4.831		90	epitope-E	1
90	R	M		-4.838		90	epitope-E	3
90	R	P		-4.689		90	epitope-E	1
90	R	Q		-4.676		90	epitope-E	1
90	R	V		-4.755		90	epitope-E	2
90	R	W		-4.857		90	epitope-E	2
90	R	Y		-4.934		90	epitope-E	3
91	S	A	-0.1183	0.4701	-0.001684	91	epitope-E	2
91	S	C	-0.1062	-3.285		91	epitope-E	1
91	S	D	-0.06516	-0.1422	0.02512	91	epitope-E	2
91	S	E	-0.108	-0.1922	0.04349	91	epitope-E	3
91	S	F	0.04512	-0.4697	-0.02787	91	epitope-E	2
91	S	G	0.0216	-0.06467	0.009438	91	epitope-E	1
91	S	H	-0.1644	-1.945	-0.1258	91	epitope-E	2
91	S	I	-0.08695	-0.4398	-0.01396	91	epitope-E	1
91	S	K	-0.04393	-1.252	-0.01187	91	epitope-E	2
91	S	L	-0.01271	-0.5147	-0.02296	91	epitope-E	2
91	S	M	-0.08644	-0.3959	-0.02228	91	epitope-E	2
91	S	N	-0.01665	-0.2713	-0.009716	91	epitope-E	1
91	S	P	-0.1046	-0.2966	-0.02619	91	epitope-E	2
91	S	Q	-0.1625	-0.5001	-0.008659	91	epitope-E	3
91	S	R	-0.005925	-1.217	-0.03726	91	epitope-E	1
91	S	T	0.02595	0.03929	-0.02694	91	epitope-E	1
91	S	V	0.03845	0.2625	-0.002396	91	epitope-E	2
91	S	W	-0.08844	-0.1043	-0.03909	91	epitope-E	2
91	S	Y	-0.0247	-0.6196	-0.08497	91	epitope-E	2
91	S	S	0	0	0	91	epitope-E	0
92	R	A	-0.03338	-0.1683	-0.02698	92	epitope-E	2
92	R	C	-0.177	-0.1794	0.08124	92	epitope-E	2
92	R	D	-0.04713	0.5412	-0.003244	92	epitope-E	3
92	R	E	-0.009924	0.1428	0.02152	92	epitope-E	2
92	R	F	0.02937	0.0068	0.03627	92	epitope-E	3
92	R	G	0.008851	0.4719	0.02436	92	epitope-E	1
92	R	H	-0.01316	-0.1489	0.003985	92	epitope-E	3
92	R	I	-0.0002775	0.3182	0.008526	92	epitope-E	1
92	R	K	0.06849	0.1261	-0.006819	92	epitope-E	1
92	R	L	-0.05031	0.03184	0.0384	92	epitope-E	2
92	R	M	-0.05392	0.151	0.006084	92	epitope-E	2
92	R	N	-0.0209	0.5144	0.00788	92	epitope-E	2
92	R	P	-0.06367	0.294	0.01559	92	epitope-E	2
92	R	Q	0.01595	0.3275	0.01545	92	epitope-E	2
92	R	S	0.07802	-0.01181	0.02569	92	epitope-E	1
92	R	T	0.05412	0.1538	-0.008992	92	epitope-E	1
92	R	V	0.001502	0.3085	0.01875	92	epitope-E	2
92	R	W	0.08211	0.4071	0.0357	92	epitope-E	2
92	R	Y	-0.008235	0.5008	0.01058	92	epitope-E	3
92	R	R	0	0	0	92	epitope-E	0
93	A	C	-0.1805	-0.3737	0.05212	93	epitope-E	2
93	A	D	-0.2453	-1.284	0.0454	93	epitope-E	1
93	A	E	-0.2978	-0.8367	0.02592	93	epitope-E	2
93	A	F	-0.1654	-0.5888	0.08715	93	epitope-E	2
93	A	G	-0.09892	0.08557	0.0138	93	epitope-E	1
93	A	H	-0.1292	-0.5963	0.06344	93	epitope-E	2
93	A	I	-0.1076	-0.06898	0.004543	93	epitope-E	2
93	A	K	-0.02944	-0.9152	0.03828	93	epitope-E	3
93	A	L	-0.2516	-0.4749	-0.0174	93	epitope-E	2
93	A	M	0.08103	-0.8502		93	epitope-E	3
93	A	N	0.131	-0.818	0.01975	93	epitope-E	2
93	A	P	-0.02257	0.4873	0.06132	93	epitope-E	1
93	A	Q	-0.1149	-0.1897	0.04653	93	epitope-E	3
93	A	R	-0.02113	0.1627	-0.005205	93	epitope-E	2
93	A	S	-0.05901	-0.1363	0.01233	93	epitope-E	1
93	A	T	-0.07333	-0.2264	0.06512	93	epitope-E	1
93	A	V	-0.06522	0.0167	0.06346	93	epitope-E	1
93	A	W	-0.1423	-0.9497	0.06827	93	epitope-E	3
93	A	Y	-0.1876	0.06946	0.0784	93	epitope-E	2
93	A	A	0	0	0	93	epitope-E	0
94	N	A	-0.1179	-0.7415	-0.06253	94	epitope-E	2
94	N	C	-0.2415	-0.7594	-0.05838	94	epitope-E	2
94	N	D	-0.1784	-1.468	-0.08287	94	epitope-E	1
94	N	E	-0.1162	-0.01804	-0.06024	94	epitope-E	2
94	N	F	-0.1508	-0.06311	-0.004693	94	epitope-E	2
94	N	G	-0.1212	-0.5107	-0.03523	94	epitope-E	2
94	N	H	-0.09707	-0.3789	-0.04252	94	epitope-E	1
94	N	I	-0.2368	0.1521	-0.02553	94	epitope-E	1
94	N	K	-0.06761	-0.6813	-0.05525	94	epitope-E	1
94	N	L	-0.1683	-0.3491	-0.0222	94	epitope-E	2
94	N	M	-0.1728	-0.4736	-0.02786	94	epitope-E	2
94	N	P	-0.114	-0.02665	0.01922	94	epitope-E	2
94	N	R	-0.1078	-0.2837	-0.03785	94	epitope-E	2
94	N	S	-0.05799	-0.3708	-0.03757	94	epitope-E	1
94	N	T	-0.08454	-0.3557	-0.04381	94	epitope-E	1
94	N	V	-0.08955	-0.5083	-0.02651	94	epitope-E	2
94	N	W	-0.2028	-0.808	0.04002	94	epitope-E	3
94	N	Y	-0.2206	0.5771	0.02106	94	epitope-E	1
94	N	N	0	0	0	94	epitope-E	0
94	N	Q		-0.7112	-0.04663	94	epitope-E	2
95	S	A	0.04597	0.1666	-0.02295	95	HA1	2
95	S	C	-0.0818	-0.4894	0.04965	95	HA1	1
95	S	D	-0.05104	-0.4279	0.01061	95	HA1	2
95	S	E	-0.1568	-1.51	0.07088	95	HA1	3
95	S	F	-0.3079	-2.514	0.06556	95	HA1	2
95	S	G	0.1124	-0.2329	0.009709	95	HA1	1
95	S	H	-0.07433	-0.6027	-0.0157	95	HA1	2
95	S	I	0.07538	-2.708	-0.0584	95	HA1	1
95	S	K	-0.1642	-1.51	-0.007724	95	HA1	2
95	S	L	-0.09989	-3.171	0.04434	95	HA1	2
95	S	M	-0.1904	-1.52	0.06411	95	HA1	2
95	S	N	-0.1154	-0.7666	-0.01775	95	HA1	1
95	S	P	-0.09902	-1.025	-0.05081	95	HA1	2
95	S	Q	-0.1757	-0.8299	0.0303	95	HA1	3
95	S	R	-0.0589	-1.145	-0.01303	95	HA1	1
95	S	T	-0.03221	-0.1586	0.04928	95	HA1	1
95	S	V	-0.1939	-1.393	0.0111	95	HA1	2
95	S	W	-0.151	-0.02285	0.07683	95	HA1	2
95	S	Y	-0.158	-1.428	0.03061	95	HA1	2
95	S	S	0	0	0	95	HA1	0
96	S	A	-0.02316	-0.7905	0.00347	96	HA1	2
96	S	C	-0.1669	-1.897	-0.07167	96	HA1	1
96	S	D	-0.2155	-0.9214	-0.03751	96	HA1	2
96	S	E	-0.05935	-0.9824	-0.03315	96	HA1	3
96	S	F	-0.08026	-1.003	-0.09015	96	HA1	2
96	S	G	-0.01418	-0.6879	0.003594	96	HA1	1
96	S	H	-0.1014	-0.771	-0.03469	96	HA1	2
96	S	I	-0.09307	-0.7221	0.009748	96	HA1	1
96	S	K	-0.06014	-1.54	-0.05731	96	HA1	2
96	S	L	-0.0001	-1.817	-0.03101	96	HA1	2
96	S	M	0.04451	-1.033	-0.05499	96	HA1	2
96	S	N	-0.4262	-0.3132	-0.09953	96	HA1	1
96	S	P	0.235	-4.62		96	HA1	2
96	S	Q	-0.02787	-0.8558	-0.06509	96	HA1	3
96	S	R	-0.2521	-0.6044	-0.05425	96	HA1	1
96	S	T	-0.04123	-0.5818	0.0335	96	HA1	1
96	S	V	-0.1437	-0.3567	-0.01284	96	HA1	2
96	S	W	-0.05511	-1.299	-0.03751	96	HA1	2
96	S	Y	-0.04549	-1.083	-0.1152	96	HA1	2
96	S	S	0	0	0	96	HA1	0
98	Y	A	0.5409	-4.824	-0.3206	98	HA1	2
98	Y	C	0.4407	-4.809	-0.293	98	HA1	1
98	Y	D	0.2062	-4.825		98	HA1	1
98	Y	E	0.6677	-4.799		98	HA1	2
98	Y	F	0.81	-4.819		98	HA1	1
98	Y	H	0.3985	-4.817	-0.1659	98	HA1	1
98	Y	I	0.442	-4.763	-0.395	98	HA1	2
98	Y	L	0.4433	-4.754	-0.3707	98	HA1	2
98	Y	M	0.221	-4.806	-0.2128	98	HA1	3
98	Y	T	0.4262	-4.739		98	HA1	2
98	Y	V	0.4365	-4.858		98	HA1	2
98	Y	W	0.5514	-4.76		98	HA1	2
98	Y	Y	0	0	0	98	HA1	0
98	Y	G		-4.817		98	HA1	2
98	Y	K		-4.729		98	HA1	2
98	Y	N		-4.813		98	HA1	1
98	Y	P		-4.835		98	HA1	2
98	Y	Q		-5.069		98	HA1	2
98	Y	R		-4.814		98	HA1	2
98	Y	S		-4.86		98	HA1	1
99	P	A	0.04277	-4.152	0.02169	99	HA1	1
99	P	G	-0.1547	-3.006	-0.3613	99	HA1	2
99	P	H	-0.04555	-4.512	-0.4383	99	HA1	1
99	P	M	-0.2329	-3.288	-0.3054	99	HA1	3
99	P	N	-0.3049	-3.2	-0.3603	99	HA1	2
99	P	S	-0.1866	-1.155	-0.4674	99	HA1	1
99	P	T	-0.3134	-2.659	-0.41	99	HA1	1
99	P	V	0.1348	-4.515		99	HA1	2
99	P	P	0	0	0	99	HA1	0
99	P	C		-4.838		99	HA1	2
99	P	D		-4.835		99	HA1	2
99	P	E		-4.736		99	HA1	3
99	P	F		-4.884		99	HA1	2
99	P	I		-2.497		99	HA1	2
99	P	K		-4.672		99	HA1	3
99	P	L		-4.611		99	HA1	1
99	P	Q		-3.755		99	HA1	2
99	P	R		-4.983		99	HA1	1
99	P	W		-4.843		99	HA1	3
99	P	Y		-4.846		99	HA1	2
100	Y	A	0.2748	-3.741	0.03792	100	HA1	2
100	Y	C	0.0617	-4.672		100	HA1	1
100	Y	F	-0.04358	-0.6183	0.002095	100	HA1	1
100	Y	H	0.09044	-3.431	-0.04629	100	HA1	1
100	Y	I	-0.2064	-0.4535	0.03305	100	HA1	2
100	Y	M	-0.2767	-2.281	-0.01791	100	HA1	3
100	Y	V	-0.2615	-0.763	0.04646	100	HA1	2
100	Y	Y	0	0	0	100	HA1	0
100	Y	D		-4.862		100	HA1	1
100	Y	E		-4.855		100	HA1	2
100	Y	G		-4.868		100	HA1	2
100	Y	K		-4.781		100	HA1	2
100	Y	L		-2.63		100	HA1	2
100	Y	N		-4.902		100	HA1	1
100	Y	P		-4.801		100	HA1	2
100	Y	Q		-4.867		100	HA1	2
100	Y	R		-4.866		100	HA1	2
100	Y	S		-4.921		100	HA1	1
100	Y	T		-3.052		100	HA1	2
100	Y	W		-4.865		100	HA1	2
101	D	A	-0.008981	-0.1193	0.03218	101	HA1	1
101	D	C	-0.03228	-3.564	0.03016	101	HA1	2
101	D	E	-0.03291	-0.4983	0.04617	101	HA1	1
101	D	F	-0.01241	0.2601	0.04077	101	HA1	2
101	D	G	-0.09265	-1.143	0.07374	101	HA1	1
101	D	H	-0.09369	-0.6407	0.008256	101	HA1	1
101	D	I	-0.0626	0.1744	0.1129	101	HA1	2
101	D	K	0.02521	-0.3315	-0.3658	101	HA1	2
101	D	L	-0.1539	-0.2311	0.08679	101	HA1	2
101	D	M	-0.0003123	0.2228	0.0713	101	HA1	3
101	D	N	0.02864	-0.06254	0.01316	101	HA1	1
101	D	Q	-0.01872	-0.01595	0.04432	101	HA1	2
101	D	R	0.0563	-0.2964	-0.5087	101	HA1	2
101	D	S	-0.003718	0.0991	0.01865	101	HA1	2
101	D	T	-0.07067	0.2626	-0.006014	101	HA1	2
101	D	V	0.03452	0.005565	0.06573	101	HA1	1
101	D	W	0.05979	0.4224	-0.008336	101	HA1	3
101	D	Y	-0.006983	0.3258	0.03305	101	HA1	1
101	D	D	0	0	0	101	HA1	0
101	D	P		-4.883		101	HA1	2
102	V	A	-0.2721	-0.4769	0.06147	102	HA1	1
102	V	C	-0.2892	-0.5894	0.05835	102	HA1	3
102	V	F	-0.02419	0.2212	-0.3278	102	HA1	2
102	V	I	-0.0066	-0.0236	-0.02737	102	HA1	2
102	V	L	0.06354	0.006554	0.01602	102	HA1	1
102	V	M	-0.05442	-0.001205	-0.03507	102	HA1	1
102	V	S	-0.2636	-2.877		102	HA1	2
102	V	T	-0.2328	-0.8723	0.04965	102	HA1	2
102	V	V	0	0	0	102	HA1	0
102	V	D		-4.889		102	HA1	2
102	V	E		-3.787		102	HA1	1
102	V	G		-4.774		102	HA1	1
102	V	H		-4.807		102	HA1	3
102	V	K		-4.755		102	HA1	2
102	V	N		-4.921		102	HA1	3
102	V	P		-4.971		102	HA1	2
102	V	Q		-4.813		102	HA1	2
102	V	R		-4.83		102	HA1	2
102	V	W		-4.837		102	HA1	2
102	V	Y		-4.747		102	HA1	3
103	P	A	-0.03579	-0.2331	-0.0136	103	HA1	1
103	P	D	-0.133	-0.2933	0.0348	103	HA1	3
103	P	E	-0.0353	0.4413	0.02371	103	HA1	2
103	P	F	0.1972	-0.7174	-0.006023	103	HA1	3
103	P	G	-0.05211	-0.3132	0.06485	103	HA1	2
103	P	H	-0.1016	-0.8881	-0.066	103	HA1	2
103	P	I	-0.05519	-0.1754	-0.006454	103	HA1	3
103	P	K	-0.0666	-0.571	0.007378	103	HA1	2
103	P	L	-0.07673	-0.5819	0.01827	103	HA1	1
103	P	M	-0.1402	0.01039	-0.135	103	HA1	2
103	P	N	-0.02516	-0.04518	-0.04445	103	HA1	3
103	P	Q	-0.1409	-0.3625	-0.01866	103	HA1	1
103	P	R	-0.09438	-0.3909	0.001535	103	HA1	1
103	P	S	-0.08343	-0.05088	-0.003296	103	HA1	1
103	P	T	0.001548	-0.03839	0.002627	103	HA1	1
103	P	V	0.01245	0.2009	0.02447	103	HA1	2
103	P	W	0.00073	-0.2188	-0.007161	103	HA1	2
103	P	Y	-0.1425	-0.5096	-0.004099	103	HA1	3
103	P	P	0	0	0	103	HA1	0
103	P	C		-0.7841		103	HA1	3
104	D	A	-0.07731	-0.3891	-0.07116	104	HA1	1
104	D	C	0.2494	-2.723	-0.06223	104	HA1	2
104	D	E	0.05431	-0.1663	0.007349	104	HA1	1
104	D	F	-0.09368	-0.4539	-0.3043	104	HA1	2
104	D	G	-0.09162	-0.1944	0.00958	104	HA1	1
104	D	H	-0.06703	-0.8495	-0.03406	104	HA1	1
104	D	K	0.02543	-1.102	-0.01309	104	HA1	2
104	D	L	-0.1768	-0.5735	-0.2021	104	HA1	2
104	D	M	-0.03344	-0.3098	-0.1182	104	HA1	3
104	D	N	-0.004314	-0.1041	-0.04332	104	HA1	1
104	D	Q	0.06733	-0.2707	-0.056	104	HA1	2
104	D	R	-0.01208	-0.2656	-0.02212	104	HA1	2
104	D	S	0.08691	-0.1281	-0.06876	104	HA1	2
104	D	T	-0.1631	-0.268	-0.14	104	HA1	2
104	D	V	-0.1052	-2.138	-0.318	104	HA1	1
104	D	W	-0.3716	-1.494	-0.3428	104	HA1	3
104	D	Y	-0.2335	-1.534	-0.3173	104	HA1	1
104	D	D	0	0	0	104	HA1	0
104	D	I		-4.311		104	HA1	2
104	D	P		-4.691		104	HA1	2
105	Y	A	-0.02543	-0.6581	-0.002577	105	HA1	2
105	Y	C	-0.0671	-2.17		105	HA1	1
105	Y	D	-0.1539	-0.8072	-0.00259	105	HA1	1
105	Y	E	-0.1147	-0.8883	-0.08457	105	HA1	2
105	Y	F	-0.1062	-0.7641	-0.04877	105	HA1	1
105	Y	G	-0.1947	-0.2557	-0.05081	105	HA1	2
105	Y	H	0.07785	-0.8858	-0.03031	105	HA1	1
105	Y	I	-0.04191	-1.097	-0.09106	105	HA1	2
105	Y	K	-0.06828	-1.216	-0.05791	105	HA1	2
105	Y	L	-0.07583	-0.9636	-0.07266	105	HA1	2
105	Y	M	-0.01831	-0.3841	-0.07188	105	HA1	3
105	Y	N	0.00651	-0.811	0.0007165	105	HA1	1
105	Y	P	-0.2089	-0.528	0.04384	105	HA1	2
105	Y	Q	0.06252	-1.079	-0.03794	105	HA1	2
105	Y	R	-0.008668	-1.733	-0.06387	105	HA1	2
105	Y	S	-0.09009	-1.071	-0.02314	105	HA1	1
105	Y	T	-0.1634	-1.145	0.01305	105	HA1	2
105	Y	V	-0.05254	-1.028	-0.0377	105	HA1	2
105	Y	W	-0.107	-0.8886	-0.05307	105	HA1	2
105	Y	Y	0	0	0	105	HA1	0
106	A	C	-0.01606	0.509	0.03172	106	HA1	2
106	A	D	0.001535	0.2874	-0.1959	106	HA1	1
106	A	E	-0.02635	0.2576	0.005758	106	HA1	2
106	A	F	-0.08596	-0.2064	-0.06089	106	HA1	2
106	A	G	-0.03352	-0.01568	-0.04433	106	HA1	1
106	A	H	0.1293	-0.1771	-0.0237	106	HA1	2
106	A	I	-0.008328	-0.1209	-0.05731	106	HA1	2
106	A	K	0.1412	0.1744	-0.0009671	106	HA1	3
106	A	L	0.1104	-0.6033		106	HA1	2
106	A	M	0.0215	0.2391	-0.001036	106	HA1	3
106	A	N	-0.01765	-0.2567	-0.007224	106	HA1	2
106	A	P	-0.06632	-0.1323	-0.00334	106	HA1	1
106	A	Q	0.03369	0.494	0.0429	106	HA1	3
106	A	R	0.05234	0.1583	-0.03405	106	HA1	2
106	A	S	-0.02474	0.0281	-0.0127	106	HA1	1
106	A	T	-0.001713	-0.1389	-0.02923	106	HA1	1
106	A	V	-0.09583	-0.2258	0.02116	106	HA1	1
106	A	W	0.00773	-0.1124	-0.07683	106	HA1	3
106	A	Y	-0.1408	-0.3857	-0.05026	106	HA1	2
106	A	A	0	0	0	106	HA1	0
107	S	A	0.03478	-0.2227	-0.2831	107	HA1	1
107	S	C	-0.04007	-0.2253	-0.2923	107	HA1	1
107	S	D	-0.02931	-0.4987	-0.0332	107	HA1	2
107	S	E	0.03997	0.3527	-0.329	107	HA1	3
107	S	F	-0.2124	-1.8	-0.2064	107	HA1	1
107	S	G	0.001483	-0.2077		107	HA1	2
107	S	H	-0.1068	-0.5028	-0.5311	107	HA1	2
107	S	I	0.05837	-0.1364	-0.3424	107	HA1	2
107	S	K	0.06328	-0.4432	-0.6641	107	HA1	3
107	S	L	-0.06884	0.01942	-0.4026	107	HA1	2
107	S	M	-0.01733	-0.1441	-0.2954	107	HA1	3
107	S	N	-0.0664	-0.06815	-0.02022	107	HA1	2
107	S	Q	-0.02568	-0.00513	-0.356	107	HA1	3
107	S	R	-0.001852	-0.03906	-0.6269	107	HA1	2
107	S	T	-0.06548	0.1052	-0.159	107	HA1	1
107	S	V	-0.06173	0.1866	-0.2964	107	HA1	2
107	S	Y	-0.03257	-1.547	-0.275	107	HA1	1
107	S	S	0	0	0	107	HA1	0
108	L	F	-0.3731	-1.904	-0.05218	108	HA1	1
108	L	I	-0.2111	-0.9562	0.03184	108	HA1	1
108	L	M	-0.4243	-1.798	0.07921	108	HA1	2
108	L	L	0	0	0	108	HA1	0
108	L	A		-4.915		108	HA1	2
108	L	C		-4.303		108	HA1	2
108	L	D		-4.794		108	HA1	2
108	L	E		-4.842		108	HA1	3
108	L	G		-4.924		108	HA1	2
108	L	H		-4.846		108	HA1	1
108	L	K		-4.867		108	HA1	3
108	L	N		-4.922		108	HA1	2
108	L	P		-4.893		108	HA1	1
108	L	Q		-4.855		108	HA1	2
108	L	R		-4.913		108	HA1	1
108	L	S		-4.804		108	HA1	2
108	L	T		-4.751		108	HA1	2
108	L	V		-2.547	0.001688	108	HA1	1
108	L	W		-4.686		108	HA1	3
108	L	Y		-5.046		108	HA1	2
109	R	A	-0.3188	-1.621	-0.3616	109	HA1	2
109	R	C	-0.1433	-4.189	-0.2576	109	HA1	2
109	R	E	-0.1823	-0.7112	-0.6342	109	HA1	2
109	R	H	-0.1948	-2.076	-0.3189	109	HA1	3
109	R	I	-0.1639	-2.933	-0.4393	109	HA1	2
109	R	K	-0.1927	-1.978	-0.1864	109	HA1	1
109	R	M	-0.1919	-3.468	-0.3946	109	HA1	1
109	R	N	-0.2314	-0.7169	-0.3478	109	HA1	2
109	R	Q	-0.2002	-1.267	-0.5095	109	HA1	2
109	R	S	-0.2602	-1.059	-0.5926	109	HA1	1
109	R	T	-0.2858	-1.192	-0.3989	109	HA1	1
109	R	V	-0.1447	-1.606	-0.4816	109	HA1	2
109	R	Y	0.07464	-3.538	-0.5041	109	HA1	3
109	R	R	0	0	0	109	HA1	0
109	R	D		-4.169		109	HA1	3
109	R	F		-4.91		109	HA1	3
109	R	G		-4.877		109	HA1	1
109	R	L		-4.163		109	HA1	2
109	R	P		-4.887		109	HA1	2
109	R	W		-4.597		109	HA1	1
110	S	A	-0.02417	0.4332	-0.03168	110	HA1	1
110	S	D	0.1426	-1.454	-0.4443	110	HA1	3
110	S	E	-0.03249	-1.308	-0.6084	110	HA1	2
110	S	F	-0.06349	-0.0613	-0.384	110	HA1	2
110	S	G	-0.1764	-0.7558	-0.07508	110	HA1	2
110	S	H	-0.1722	-0.7161	-0.4138	110	HA1	3
110	S	I	-0.2027	-0.7401	-0.1531	110	HA1	2
110	S	K	0.036	-0.6917	-0.5904	110	HA1	2
110	S	L	0.05272	-0.02105	-0.2182	110	HA1	1
110	S	M	-0.1398	-0.00355	-0.2406	110	HA1	3
110	S	N	-0.05402	0.1424	-0.3512	110	HA1	3
110	S	Q	0.03031	0.1061	-0.3498	110	HA1	2
110	S	R	0.09243	-0.1502	-0.7605	110	HA1	2
110	S	T	-0.03427	0.2003	-0.2435	110	HA1	1
110	S	V	-0.01789	-0.3172	-0.1989	110	HA1	2
110	S	Y	0.01535	-0.239	-0.3722	110	HA1	2
110	S	S	0	0	0	110	HA1	0
110	S	P		-2.016		110	HA1	1
111	L	A	-0.1453	0.0588	0.005168	111	HA1	2
111	L	E	-0.2186	-2.853	0.07135	111	HA1	2
111	L	F	-0.06809	0.08184	0.00264	111	HA1	2
111	L	H	-0.3443	-1.56	-0.2957	111	HA1	2
111	L	I	-0.0576	-3.077		111	HA1	1
111	L	K	-0.06283	-0.1482	-0.3301	111	HA1	2
111	L	M	-0.02197	-0.2228	-0.03057	111	HA1	2
111	L	N	-0.1527	-3.21	-0.01101	111	HA1	3
111	L	Q	-0.1691	-1.396	-0.08428	111	HA1	1
111	L	R	-0.2316	-1.681	-0.2444	111	HA1	1
111	L	S	-0.4199	-2.312		111	HA1	2
111	L	T	0.005138	-0.04153	0.07097	111	HA1	2
111	L	V	-0.1485	-0.4373	-0.04444	111	HA1	1
111	L	W	-0.2449	-0.9635	-0.2341	111	HA1	3
111	L	Y	-0.009522	0.03601	-0.2088	111	HA1	3
111	L	L	0	0	0	111	HA1	0
111	L	D		-4.696		111	HA1	3
111	L	G		-4.781		111	HA1	2
111	L	P		-4.851		111	HA1	1
112	V	A	-0.2115	-0.7588	0.04198	112	HA1	1
112	V	F	-0.3079	-1.581	0.00763	112	HA1	1
112	V	I	0.1025	-0.1996	-0.02292	112	HA1	1
112	V	L	0.00997	-0.04105	0.01357	112	HA1	1
112	V	M	-0.1329	-0.2459	0.006459	112	HA1	2
112	V	T	-0.2402	-2.135	0.08069	112	HA1	2
112	V	V	0	0	0	112	HA1	0
112	V	D		-4.909		112	HA1	1
112	V	E		-4.748		112	HA1	2
112	V	G		-4.739		112	HA1	1
112	V	H		-4.848		112	HA1	2
112	V	K		-4.825		112	HA1	3
[truncated: 7,743 more rows]
