# Supplementary material for: Pleiotropic mutational effects on function and stability constrain the antigenic evolution of influenza haemagglutinin
Source: Nat Ecol Evol. 2025 Dec 1;10(3):452–66. doi: 10.1038/s41559-025-02895-1 (PMC12758803; doi:10.1038/s41559-025-02895-1)
Supplement: Supplementary file 4 — Mutation effects on serum antibody neutralization. [file 41559_2025_2895_MOESM4_ESM.csv]

site	wildtype	mutant	antibody	escape	antibody_set
1	Q	A	SCH23-y2009-s002	0.09797	sera
1	Q	C	SCH23-y2009-s002	-0.06492	sera
1	Q	D	SCH23-y2009-s002	0.03337	sera
1	Q	E	SCH23-y2009-s002	-0.01448	sera
1	Q	F	SCH23-y2009-s002	-0.1138	sera
1	Q	G	SCH23-y2009-s002	-0.09984	sera
1	Q	H	SCH23-y2009-s002	-0.008401	sera
1	Q	I	SCH23-y2009-s002	-0.1667	sera
1	Q	K	SCH23-y2009-s002	0.2079	sera
1	Q	L	SCH23-y2009-s002	0.09765	sera
1	Q	M	SCH23-y2009-s002	0.04292	sera
1	Q	N	SCH23-y2009-s002	-0.07724	sera
1	Q	P	SCH23-y2009-s002	-0.2318	sera
1	Q	R	SCH23-y2009-s002	-0.1386	sera
1	Q	S	SCH23-y2009-s002	-0.01044	sera
1	Q	T	SCH23-y2009-s002	-0.01013	sera
1	Q	V	SCH23-y2009-s002	0.04388	sera
1	Q	W	SCH23-y2009-s002	-0.02087	sera
1	Q	Y	SCH23-y2009-s002	0.03714	sera
2	K	A	SCH23-y2009-s002	0.0677	sera
2	K	C	SCH23-y2009-s002	0.05438	sera
2	K	D	SCH23-y2009-s002	-0.03847	sera
2	K	E	SCH23-y2009-s002	-0.02984	sera
2	K	F	SCH23-y2009-s002	-0.2268	sera
2	K	G	SCH23-y2009-s002	-0.1622	sera
2	K	H	SCH23-y2009-s002	-0.145	sera
2	K	I	SCH23-y2009-s002	0.1399	sera
2	K	L	SCH23-y2009-s002	-0.373	sera
2	K	M	SCH23-y2009-s002	-0.1033	sera
2	K	N	SCH23-y2009-s002	-0.05972	sera
2	K	P	SCH23-y2009-s002	-0.07644	sera
2	K	Q	SCH23-y2009-s002	0.2794	sera
2	K	R	SCH23-y2009-s002	-0.1552	sera
2	K	S	SCH23-y2009-s002	0.0152	sera
2	K	T	SCH23-y2009-s002	0.1128	sera
2	K	V	SCH23-y2009-s002	-0.31	sera
2	K	W	SCH23-y2009-s002	-0.1106	sera
2	K	Y	SCH23-y2009-s002	-0.0204	sera
3	I	A	SCH23-y2009-s002	-0.2348	sera
3	I	C	SCH23-y2009-s002	0.108	sera
3	I	D	SCH23-y2009-s002	0.0263	sera
3	I	E	SCH23-y2009-s002	0.05966	sera
3	I	F	SCH23-y2009-s002	-0.008202	sera
3	I	G	SCH23-y2009-s002	0.02253	sera
3	I	H	SCH23-y2009-s002	0.08055	sera
3	I	K	SCH23-y2009-s002	-0.0718	sera
3	I	L	SCH23-y2009-s002	0.02314	sera
3	I	M	SCH23-y2009-s002	0.01314	sera
3	I	Q	SCH23-y2009-s002	-0.1656	sera
3	I	R	SCH23-y2009-s002	0.009929	sera
3	I	S	SCH23-y2009-s002	-0.07607	sera
3	I	T	SCH23-y2009-s002	-0.2143	sera
3	I	V	SCH23-y2009-s002	-0.08079	sera
3	I	W	SCH23-y2009-s002	-0.1468	sera
3	I	Y	SCH23-y2009-s002	0.05734	sera
4	P	A	SCH23-y2009-s002	0.01518	sera
4	P	C	SCH23-y2009-s002	0.1075	sera
4	P	D	SCH23-y2009-s002	0.1105	sera
4	P	E	SCH23-y2009-s002	0.1262	sera
4	P	F	SCH23-y2009-s002	0.1027	sera
4	P	G	SCH23-y2009-s002	0.08316	sera
4	P	H	SCH23-y2009-s002	0.06988	sera
4	P	I	SCH23-y2009-s002	0.05049	sera
4	P	K	SCH23-y2009-s002	-0.01702	sera
4	P	L	SCH23-y2009-s002	-0.1829	sera
4	P	M	SCH23-y2009-s002	-0.02034	sera
4	P	N	SCH23-y2009-s002	0.2393	sera
4	P	Q	SCH23-y2009-s002	0.06244	sera
4	P	R	SCH23-y2009-s002	0.03078	sera
4	P	S	SCH23-y2009-s002	-0.09894	sera
4	P	T	SCH23-y2009-s002	0.03058	sera
4	P	V	SCH23-y2009-s002	0.1625	sera
4	P	W	SCH23-y2009-s002	0.0507	sera
4	P	Y	SCH23-y2009-s002	0.07314	sera
5	G	A	SCH23-y2009-s002	-0.1646	sera
5	G	C	SCH23-y2009-s002	-0.09557	sera
5	G	D	SCH23-y2009-s002	0.06651	sera
5	G	E	SCH23-y2009-s002	0.2134	sera
5	G	F	SCH23-y2009-s002	0.003599	sera
5	G	H	SCH23-y2009-s002	-0.009225	sera
5	G	I	SCH23-y2009-s002	0.1348	sera
5	G	K	SCH23-y2009-s002	0.09473	sera
5	G	L	SCH23-y2009-s002	-0.123	sera
5	G	N	SCH23-y2009-s002	-0.2414	sera
5	G	P	SCH23-y2009-s002	0.03682	sera
5	G	Q	SCH23-y2009-s002	-0.04668	sera
5	G	S	SCH23-y2009-s002	0.01102	sera
5	G	T	SCH23-y2009-s002	0.1519	sera
5	G	V	SCH23-y2009-s002	-0.01838	sera
5	G	W	SCH23-y2009-s002	-0.09977	sera
5	G	Y	SCH23-y2009-s002	-0.04306	sera
6	N	A	SCH23-y2009-s002	-0.2565	sera
6	N	C	SCH23-y2009-s002	-0.04186	sera
6	N	D	SCH23-y2009-s002	0.07927	sera
6	N	E	SCH23-y2009-s002	0.03858	sera
6	N	F	SCH23-y2009-s002	0.1444	sera
6	N	G	SCH23-y2009-s002	-0.1222	sera
6	N	H	SCH23-y2009-s002	0.005389	sera
6	N	I	SCH23-y2009-s002	-0.1622	sera
6	N	K	SCH23-y2009-s002	0.04321	sera
6	N	L	SCH23-y2009-s002	0.1152	sera
6	N	M	SCH23-y2009-s002	0.08811	sera
6	N	P	SCH23-y2009-s002	0.07834	sera
6	N	Q	SCH23-y2009-s002	-0.003059	sera
6	N	R	SCH23-y2009-s002	-0.2829	sera
6	N	S	SCH23-y2009-s002	-0.03421	sera
6	N	T	SCH23-y2009-s002	-0.04651	sera
6	N	W	SCH23-y2009-s002	0.009293	sera
6	N	Y	SCH23-y2009-s002	0.05338	sera
7	D	A	SCH23-y2009-s002	0.1246	sera
7	D	C	SCH23-y2009-s002	-0.03118	sera
7	D	E	SCH23-y2009-s002	0.1225	sera
7	D	F	SCH23-y2009-s002	0.105	sera
7	D	G	SCH23-y2009-s002	-0.02696	sera
7	D	H	SCH23-y2009-s002	-0.1025	sera
7	D	I	SCH23-y2009-s002	-0.02651	sera
7	D	K	SCH23-y2009-s002	0.04039	sera
7	D	L	SCH23-y2009-s002	-0.05834	sera
7	D	M	SCH23-y2009-s002	-0.08437	sera
7	D	N	SCH23-y2009-s002	0.01066	sera
7	D	P	SCH23-y2009-s002	-0.02432	sera
7	D	Q	SCH23-y2009-s002	-0.06815	sera
7	D	R	SCH23-y2009-s002	-0.06366	sera
7	D	S	SCH23-y2009-s002	-0.09431	sera
7	D	T	SCH23-y2009-s002	-0.0859	sera
7	D	V	SCH23-y2009-s002	-0.03661	sera
7	D	W	SCH23-y2009-s002	0.1482	sera
7	D	Y	SCH23-y2009-s002	0.1293	sera
8	N	A	SCH23-y2009-s002	0.02344	sera
8	N	C	SCH23-y2009-s002	-0.08961	sera
8	N	D	SCH23-y2009-s002	0.07826	sera
8	N	E	SCH23-y2009-s002	-0.06892	sera
8	N	F	SCH23-y2009-s002	-0.1251	sera
8	N	G	SCH23-y2009-s002	0.08415	sera
8	N	H	SCH23-y2009-s002	0.01648	sera
8	N	I	SCH23-y2009-s002	0.02536	sera
8	N	K	SCH23-y2009-s002	-0.08593	sera
8	N	L	SCH23-y2009-s002	-0.08857	sera
8	N	P	SCH23-y2009-s002	0.0262	sera
8	N	Q	SCH23-y2009-s002	-0.08233	sera
8	N	R	SCH23-y2009-s002	-0.1921	sera
8	N	S	SCH23-y2009-s002	-0.02075	sera
8	N	T	SCH23-y2009-s002	0.1615	sera
8	N	V	SCH23-y2009-s002	0.0491	sera
8	N	W	SCH23-y2009-s002	-0.06274	sera
8	N	Y	SCH23-y2009-s002	-0.1249	sera
9	S	A	SCH23-y2009-s002	-0.06459	sera
9	S	C	SCH23-y2009-s002	-0.1732	sera
9	S	D	SCH23-y2009-s002	-0.02303	sera
9	S	E	SCH23-y2009-s002	0.08101	sera
9	S	F	SCH23-y2009-s002	0.03172	sera
9	S	G	SCH23-y2009-s002	-0.007083	sera
9	S	H	SCH23-y2009-s002	0.03527	sera
9	S	I	SCH23-y2009-s002	0.00808	sera
9	S	K	SCH23-y2009-s002	0.05529	sera
9	S	L	SCH23-y2009-s002	0.001027	sera
9	S	M	SCH23-y2009-s002	0.05138	sera
9	S	N	SCH23-y2009-s002	0.04372	sera
9	S	P	SCH23-y2009-s002	-0.1163	sera
9	S	Q	SCH23-y2009-s002	-0.1594	sera
9	S	R	SCH23-y2009-s002	-0.1004	sera
9	S	T	SCH23-y2009-s002	-0.08313	sera
9	S	V	SCH23-y2009-s002	-0.05899	sera
9	S	W	SCH23-y2009-s002	0.09574	sera
10	T	A	SCH23-y2009-s002	-0.07023	sera
10	T	C	SCH23-y2009-s002	-0.1791	sera
10	T	D	SCH23-y2009-s002	-0.1174	sera
10	T	E	SCH23-y2009-s002	-0.1373	sera
10	T	F	SCH23-y2009-s002	0.04897	sera
10	T	G	SCH23-y2009-s002	0.02578	sera
10	T	H	SCH23-y2009-s002	-0.05026	sera
10	T	I	SCH23-y2009-s002	-0.2487	sera
10	T	K	SCH23-y2009-s002	-0.03457	sera
10	T	L	SCH23-y2009-s002	-0.2712	sera
10	T	M	SCH23-y2009-s002	-0.07363	sera
10	T	N	SCH23-y2009-s002	-0.03612	sera
10	T	P	SCH23-y2009-s002	-0.1866	sera
10	T	Q	SCH23-y2009-s002	0.04813	sera
10	T	R	SCH23-y2009-s002	-0.01907	sera
10	T	S	SCH23-y2009-s002	-0.2233	sera
10	T	W	SCH23-y2009-s002	-0.07358	sera
10	T	Y	SCH23-y2009-s002	-0.05185	sera
11	A	C	SCH23-y2009-s002	-0.1158	sera
11	A	D	SCH23-y2009-s002	-0.04823	sera
11	A	G	SCH23-y2009-s002	-0.5167	sera
11	A	I	SCH23-y2009-s002	-0.2507	sera
11	A	L	SCH23-y2009-s002	-0.6822	sera
11	A	M	SCH23-y2009-s002	-0.2033	sera
11	A	P	SCH23-y2009-s002	-0.1847	sera
11	A	S	SCH23-y2009-s002	-0.001817	sera
11	A	T	SCH23-y2009-s002	0.004051	sera
11	A	V	SCH23-y2009-s002	-0.1203	sera
11	A	W	SCH23-y2009-s002	-0.2927	sera
12	T	A	SCH23-y2009-s002	-0.2709	sera
12	T	C	SCH23-y2009-s002	-0.1267	sera
12	T	D	SCH23-y2009-s002	0.02134	sera
12	T	E	SCH23-y2009-s002	-0.04294	sera
12	T	F	SCH23-y2009-s002	-0.03161	sera
12	T	H	SCH23-y2009-s002	-0.007399	sera
12	T	I	SCH23-y2009-s002	0.1337	sera
12	T	K	SCH23-y2009-s002	0.1483	sera
12	T	L	SCH23-y2009-s002	0.07427	sera
12	T	M	SCH23-y2009-s002	-0.08148	sera
12	T	N	SCH23-y2009-s002	-0.1538	sera
12	T	Q	SCH23-y2009-s002	-0.03191	sera
12	T	R	SCH23-y2009-s002	0.1182	sera
12	T	S	SCH23-y2009-s002	0.1429	sera
12	T	W	SCH23-y2009-s002	0.04327	sera
12	T	Y	SCH23-y2009-s002	-0.0621	sera
13	L	F	SCH23-y2009-s002	-0.164	sera
13	L	I	SCH23-y2009-s002	-0.09161	sera
13	L	M	SCH23-y2009-s002	-0.2727	sera
13	L	V	SCH23-y2009-s002	-0.05103	sera
15	L	C	SCH23-y2009-s002	0.4261	sera
15	L	I	SCH23-y2009-s002	-0.009457	sera
15	L	M	SCH23-y2009-s002	-0.3699	sera
15	L	T	SCH23-y2009-s002	0.1884	sera
15	L	V	SCH23-y2009-s002	0.381	sera
16	G	I	SCH23-y2009-s002	-0.3202	sera
16	G	V	SCH23-y2009-s002	-0.541	sera
17	H	F	SCH23-y2009-s002	-0.1189	sera
17	H	K	SCH23-y2009-s002	-0.2807	sera
17	H	M	SCH23-y2009-s002	0.2091	sera
17	H	Y	SCH23-y2009-s002	-0.2256	sera
18	H	A	SCH23-y2009-s002	-0.1821	sera
18	H	F	SCH23-y2009-s002	-0.1997	sera
18	H	I	SCH23-y2009-s002	-0.1764	sera
18	H	K	SCH23-y2009-s002	-0.2731	sera
18	H	L	SCH23-y2009-s002	-0.02256	sera
18	H	M	SCH23-y2009-s002	-0.007112	sera
18	H	Q	SCH23-y2009-s002	0.1131	sera
18	H	R	SCH23-y2009-s002	-0.3262	sera
18	H	T	SCH23-y2009-s002	-0.04844	sera
18	H	V	SCH23-y2009-s002	-0.3083	sera
18	H	W	SCH23-y2009-s002	-0.3321	sera
18	H	Y	SCH23-y2009-s002	-0.04277	sera
19	A	C	SCH23-y2009-s002	-0.2163	sera
19	A	F	SCH23-y2009-s002	-0.3282	sera
19	A	N	SCH23-y2009-s002	-0.1043	sera
19	A	R	SCH23-y2009-s002	-0.4512	sera
19	A	S	SCH23-y2009-s002	-0.2528	sera
19	A	T	SCH23-y2009-s002	-0.225	sera
19	A	V	SCH23-y2009-s002	-0.3344	sera
19	A	W	SCH23-y2009-s002	-0.3665	sera
19	A	Y	SCH23-y2009-s002	-0.3035	sera
20	V	A	SCH23-y2009-s002	-0.3404	sera
20	V	F	SCH23-y2009-s002	-0.04764	sera
20	V	I	SCH23-y2009-s002	-0.09234	sera
20	V	K	SCH23-y2009-s002	-0.189	sera
20	V	L	SCH23-y2009-s002	-0.156	sera
20	V	M	SCH23-y2009-s002	-0.05044	sera
20	V	N	SCH23-y2009-s002	-0.4925	sera
20	V	R	SCH23-y2009-s002	-0.1402	sera
20	V	S	SCH23-y2009-s002	-0.5774	sera
20	V	T	SCH23-y2009-s002	-0.07087	sera
20	V	W	SCH23-y2009-s002	-0.2892	sera
20	V	Y	SCH23-y2009-s002	-0.1347	sera
21	P	A	SCH23-y2009-s002	-0.3845	sera
21	P	C	SCH23-y2009-s002	-0.2781	sera
21	P	D	SCH23-y2009-s002	-0.002137	sera
21	P	E	SCH23-y2009-s002	-0.1801	sera
21	P	F	SCH23-y2009-s002	0.01213	sera
21	P	G	SCH23-y2009-s002	-0.1267	sera
21	P	H	SCH23-y2009-s002	0.1359	sera
21	P	I	SCH23-y2009-s002	-0.09925	sera
21	P	K	SCH23-y2009-s002	-0.1533	sera
21	P	L	SCH23-y2009-s002	0.07652	sera
21	P	M	SCH23-y2009-s002	-0.1517	sera
21	P	N	SCH23-y2009-s002	-0.2597	sera
21	P	Q	SCH23-y2009-s002	0.04822	sera
21	P	R	SCH23-y2009-s002	0.06531	sera
21	P	S	SCH23-y2009-s002	-0.007379	sera
21	P	T	SCH23-y2009-s002	-0.1136	sera
21	P	W	SCH23-y2009-s002	-0.1844	sera
21	P	Y	SCH23-y2009-s002	-0.02368	sera
22	N	A	SCH23-y2009-s002	-0.003422	sera
22	N	C	SCH23-y2009-s002	-0.007618	sera
22	N	D	SCH23-y2009-s002	-0.05292	sera
22	N	E	SCH23-y2009-s002	0.06942	sera
22	N	F	SCH23-y2009-s002	-0.06613	sera
22	N	G	SCH23-y2009-s002	-0.08425	sera
22	N	H	SCH23-y2009-s002	0.3102	sera
22	N	K	SCH23-y2009-s002	0.01264	sera
22	N	L	SCH23-y2009-s002	0.0618	sera
22	N	M	SCH23-y2009-s002	0.03556	sera
22	N	Q	SCH23-y2009-s002	0.01139	sera
22	N	R	SCH23-y2009-s002	0.147	sera
22	N	S	SCH23-y2009-s002	-0.292	sera
22	N	T	SCH23-y2009-s002	0.03826	sera
22	N	V	SCH23-y2009-s002	0.0668	sera
22	N	W	SCH23-y2009-s002	-0.03629	sera
22	N	Y	SCH23-y2009-s002	0.1967	sera
23	G	P	SCH23-y2009-s002	-0.1972	sera
24	T	I	SCH23-y2009-s002	-0.05393	sera
25	I	T	SCH23-y2009-s002	0.2583	sera
26	V	I	SCH23-y2009-s002	0.147	sera
27	K	E	SCH23-y2009-s002	-0.172	sera
27	K	R	SCH23-y2009-s002	-0.3159	sera
27	K	T	SCH23-y2009-s002	-0.06052	sera
29	I	N	SCH23-y2009-s002	1.163	sera
29	I	R	SCH23-y2009-s002	0.3728	sera
29	I	T	SCH23-y2009-s002	0.4006	sera
29	I	V	SCH23-y2009-s002	0.2539	sera
29	I	W	SCH23-y2009-s002	0.1398	sera
29	I	Y	SCH23-y2009-s002	0.2529	sera
30	T	A	SCH23-y2009-s002	0.001922	sera
30	T	C	SCH23-y2009-s002	0.1478	sera
30	T	D	SCH23-y2009-s002	-0.0369	sera
30	T	E	SCH23-y2009-s002	-0.0629	sera
30	T	F	SCH23-y2009-s002	0.1013	sera
30	T	G	SCH23-y2009-s002	0.02474	sera
30	T	I	SCH23-y2009-s002	-0.1143	sera
30	T	L	SCH23-y2009-s002	-0.04901	sera
30	T	N	SCH23-y2009-s002	-0.2031	sera
30	T	Q	SCH23-y2009-s002	-0.02015	sera
30	T	R	SCH23-y2009-s002	0.1957	sera
30	T	S	SCH23-y2009-s002	0.109	sera
30	T	V	SCH23-y2009-s002	0.009009	sera
30	T	W	SCH23-y2009-s002	-0.5282	sera
30	T	Y	SCH23-y2009-s002	-0.01868	sera
31	N	A	SCH23-y2009-s002	-0.1464	sera
31	N	C	SCH23-y2009-s002	-0.2276	sera
31	N	D	SCH23-y2009-s002	-0.007571	sera
31	N	E	SCH23-y2009-s002	0.00636	sera
31	N	F	SCH23-y2009-s002	-0.2114	sera
31	N	G	SCH23-y2009-s002	0.03382	sera
31	N	H	SCH23-y2009-s002	0.004262	sera
31	N	I	SCH23-y2009-s002	-0.1534	sera
31	N	K	SCH23-y2009-s002	0.01681	sera
31	N	L	SCH23-y2009-s002	-0.419	sera
31	N	M	SCH23-y2009-s002	-0.06011	sera
31	N	Q	SCH23-y2009-s002	0.004363	sera
31	N	R	SCH23-y2009-s002	-0.01893	sera
31	N	S	SCH23-y2009-s002	0.1227	sera
31	N	T	SCH23-y2009-s002	-0.07416	sera
31	N	V	SCH23-y2009-s002	-0.01782	sera
31	N	Y	SCH23-y2009-s002	0.04803	sera
32	D	A	SCH23-y2009-s002	0.0071	sera
32	D	C	SCH23-y2009-s002	0.2162	sera
32	D	E	SCH23-y2009-s002	-0.08171	sera
32	D	F	SCH23-y2009-s002	-0.02804	sera
32	D	G	SCH23-y2009-s002	-0.1722	sera
32	D	H	SCH23-y2009-s002	0.007294	sera
32	D	I	SCH23-y2009-s002	0.1324	sera
32	D	K	SCH23-y2009-s002	0.2944	sera
32	D	L	SCH23-y2009-s002	-0.1139	sera
32	D	M	SCH23-y2009-s002	0.1071	sera
32	D	N	SCH23-y2009-s002	0.1326	sera
32	D	P	SCH23-y2009-s002	0.3134	sera
32	D	Q	SCH23-y2009-s002	0.1988	sera
32	D	R	SCH23-y2009-s002	0.01532	sera
32	D	S	SCH23-y2009-s002	0.09245	sera
32	D	T	SCH23-y2009-s002	-0.001336	sera
32	D	V	SCH23-y2009-s002	0.08454	sera
32	D	W	SCH23-y2009-s002	-0.02073	sera
32	D	Y	SCH23-y2009-s002	-0.05508	sera
33	R	A	SCH23-y2009-s002	0.1318	sera
33	R	C	SCH23-y2009-s002	-0.001957	sera
33	R	D	SCH23-y2009-s002	0.318	sera
33	R	E	SCH23-y2009-s002	-0.2742	sera
33	R	F	SCH23-y2009-s002	-0.09632	sera
33	R	G	SCH23-y2009-s002	-0.01034	sera
33	R	H	SCH23-y2009-s002	0.04926	sera
33	R	I	SCH23-y2009-s002	0.01724	sera
33	R	K	SCH23-y2009-s002	0.02879	sera
33	R	L	SCH23-y2009-s002	-0.3244	sera
33	R	M	SCH23-y2009-s002	-0.04721	sera
33	R	N	SCH23-y2009-s002	0.03106	sera
33	R	P	SCH23-y2009-s002	-0.1269	sera
33	R	Q	SCH23-y2009-s002	-0.03001	sera
33	R	S	SCH23-y2009-s002	-0.07592	sera
33	R	T	SCH23-y2009-s002	0.04921	sera
33	R	V	SCH23-y2009-s002	-0.07522	sera
33	R	W	SCH23-y2009-s002	0.005564	sera
33	R	Y	SCH23-y2009-s002	0.008256	sera
34	I	A	SCH23-y2009-s002	-0.04087	sera
34	I	C	SCH23-y2009-s002	-0.09816	sera
34	I	D	SCH23-y2009-s002	1.322	sera
34	I	E	SCH23-y2009-s002	-0.1688	sera
34	I	F	SCH23-y2009-s002	-0.0866	sera
34	I	L	SCH23-y2009-s002	0.07246	sera
34	I	M	SCH23-y2009-s002	0.003139	sera
34	I	Q	SCH23-y2009-s002	-0.04887	sera
34	I	S	SCH23-y2009-s002	0.03898	sera
34	I	T	SCH23-y2009-s002	0.06401	sera
34	I	V	SCH23-y2009-s002	-0.217	sera
34	I	Y	SCH23-y2009-s002	-0.4359	sera
35	E	A	SCH23-y2009-s002	0.1719	sera
35	E	C	SCH23-y2009-s002	-0.1038	sera
35	E	D	SCH23-y2009-s002	0.1318	sera
35	E	F	SCH23-y2009-s002	-0.1037	sera
35	E	H	SCH23-y2009-s002	-0.271	sera
35	E	I	SCH23-y2009-s002	-0.06639	sera
35	E	K	SCH23-y2009-s002	-0.0394	sera
35	E	L	SCH23-y2009-s002	-0.05877	sera
35	E	M	SCH23-y2009-s002	-0.0284	sera
35	E	N	SCH23-y2009-s002	-0.3588	sera
35	E	P	SCH23-y2009-s002	0.0795	sera
35	E	Q	SCH23-y2009-s002	0.1635	sera
35	E	R	SCH23-y2009-s002	-0.4966	sera
35	E	S	SCH23-y2009-s002	-0.09571	sera
35	E	T	SCH23-y2009-s002	-0.1227	sera
35	E	V	SCH23-y2009-s002	-0.1791	sera
35	E	W	SCH23-y2009-s002	-0.2036	sera
35	E	Y	SCH23-y2009-s002	-0.07904	sera
36	V	C	SCH23-y2009-s002	0.2122	sera
36	V	T	SCH23-y2009-s002	0.2243	sera
37	T	C	SCH23-y2009-s002	-0.005703	sera
37	T	I	SCH23-y2009-s002	-0.08669	sera
37	T	L	SCH23-y2009-s002	-0.4228	sera
37	T	M	SCH23-y2009-s002	0.3776	sera
37	T	V	SCH23-y2009-s002	0.1457	sera
38	N	A	SCH23-y2009-s002	0.0286	sera
38	N	C	SCH23-y2009-s002	0.003296	sera
38	N	D	SCH23-y2009-s002	0.004652	sera
38	N	E	SCH23-y2009-s002	-0.1747	sera
38	N	F	SCH23-y2009-s002	0.07294	sera
38	N	G	SCH23-y2009-s002	0.01717	sera
38	N	H	SCH23-y2009-s002	-0.1766	sera
38	N	I	SCH23-y2009-s002	-0.08359	sera
38	N	K	SCH23-y2009-s002	-0.3756	sera
38	N	L	SCH23-y2009-s002	-0.03315	sera
38	N	M	SCH23-y2009-s002	0.03912	sera
38	N	Q	SCH23-y2009-s002	-0.2078	sera
38	N	R	SCH23-y2009-s002	-0.08701	sera
38	N	S	SCH23-y2009-s002	-0.02698	sera
38	N	T	SCH23-y2009-s002	-0.1279	sera
38	N	W	SCH23-y2009-s002	-0.02398	sera
38	N	Y	SCH23-y2009-s002	-0.0004062	sera
39	A	F	SCH23-y2009-s002	-0.1951	sera
39	A	H	SCH23-y2009-s002	-0.188	sera
39	A	S	SCH23-y2009-s002	-0.1636	sera
39	A	T	SCH23-y2009-s002	-0.09806	sera
39	A	V	SCH23-y2009-s002	-0.2214	sera
40	T	C	SCH23-y2009-s002	-0.06185	sera
40	T	D	SCH23-y2009-s002	-0.123	sera
40	T	F	SCH23-y2009-s002	-0.05597	sera
40	T	H	SCH23-y2009-s002	-0.06457	sera
40	T	I	SCH23-y2009-s002	-0.158	sera
40	T	K	SCH23-y2009-s002	-0.1806	sera
40	T	L	SCH23-y2009-s002	-0.3766	sera
40	T	N	SCH23-y2009-s002	0.08322	sera
40	T	Q	SCH23-y2009-s002	0.0269	sera
40	T	R	SCH23-y2009-s002	0.007601	sera
40	T	S	SCH23-y2009-s002	-0.1052	sera
40	T	V	SCH23-y2009-s002	-0.1519	sera
40	T	W	SCH23-y2009-s002	-0.09502	sera
40	T	Y	SCH23-y2009-s002	0.1143	sera
41	E	D	SCH23-y2009-s002	0.3009	sera
41	E	N	SCH23-y2009-s002	-0.1324	sera
41	E	Q	SCH23-y2009-s002	-0.1973	sera
42	L	C	SCH23-y2009-s002	-0.292	sera
42	L	I	SCH23-y2009-s002	-0.5639	sera
42	L	M	SCH23-y2009-s002	-0.01919	sera
42	L	S	SCH23-y2009-s002	-0.4331	sera
42	L	T	SCH23-y2009-s002	0.1368	sera
42	L	V	SCH23-y2009-s002	-0.1439	sera
43	V	C	SCH23-y2009-s002	0.1048	sera
43	V	I	SCH23-y2009-s002	-0.06297	sera
43	V	L	SCH23-y2009-s002	-0.2588	sera
43	V	T	SCH23-y2009-s002	0.01057	sera
44	Q	A	SCH23-y2009-s002	0.1418	sera
44	Q	C	SCH23-y2009-s002	-0.02195	sera
44	Q	D	SCH23-y2009-s002	0.07688	sera
44	Q	E	SCH23-y2009-s002	0.1716	sera
44	Q	F	SCH23-y2009-s002	0.06739	sera
44	Q	H	SCH23-y2009-s002	0.08973	sera
44	Q	I	SCH23-y2009-s002	0.09071	sera
44	Q	K	SCH23-y2009-s002	-0.02608	sera
44	Q	L	SCH23-y2009-s002	-0.3081	sera
44	Q	M	SCH23-y2009-s002	0.0749	sera
44	Q	N	SCH23-y2009-s002	-0.2213	sera
44	Q	R	SCH23-y2009-s002	0.06342	sera
44	Q	S	SCH23-y2009-s002	0.08299	sera
44	Q	T	SCH23-y2009-s002	-0.009056	sera
44	Q	V	SCH23-y2009-s002	-0.3052	sera
44	Q	W	SCH23-y2009-s002	-0.06446	sera
44	Q	Y	SCH23-y2009-s002	0.324	sera
45	N	A	SCH23-y2009-s002	-0.005495	sera
45	N	C	SCH23-y2009-s002	-0.01058	sera
45	N	D	SCH23-y2009-s002	-0.05923	sera
45	N	E	SCH23-y2009-s002	0.03704	sera
45	N	F	SCH23-y2009-s002	-0.04289	sera
45	N	G	SCH23-y2009-s002	0.05725	sera
45	N	H	SCH23-y2009-s002	0.02117	sera
45	N	I	SCH23-y2009-s002	0.03482	sera
45	N	K	SCH23-y2009-s002	0.01908	sera
45	N	L	SCH23-y2009-s002	0.11	sera
45	N	P	SCH23-y2009-s002	-0.07394	sera
45	N	Q	SCH23-y2009-s002	0.04875	sera
45	N	R	SCH23-y2009-s002	-0.1255	sera
45	N	T	SCH23-y2009-s002	0.06192	sera
45	N	V	SCH23-y2009-s002	0.02664	sera
45	N	W	SCH23-y2009-s002	0.08907	sera
45	N	Y	SCH23-y2009-s002	0.1892	sera
46	S	A	SCH23-y2009-s002	-0.002047	sera
46	S	C	SCH23-y2009-s002	0.1699	sera
46	S	D	SCH23-y2009-s002	0.07608	sera
46	S	E	SCH23-y2009-s002	0.1184	sera
46	S	F	SCH23-y2009-s002	0.05565	sera
46	S	G	SCH23-y2009-s002	-0.04912	sera
46	S	H	SCH23-y2009-s002	0.08646	sera
46	S	I	SCH23-y2009-s002	0.2292	sera
46	S	K	SCH23-y2009-s002	-0.01923	sera
46	S	L	SCH23-y2009-s002	0.05849	sera
46	S	M	SCH23-y2009-s002	0.1897	sera
46	S	N	SCH23-y2009-s002	-0.132	sera
46	S	P	SCH23-y2009-s002	-0.07283	sera
46	S	Q	SCH23-y2009-s002	0.06652	sera
46	S	R	SCH23-y2009-s002	-0.06448	sera
46	S	V	SCH23-y2009-s002	-0.0006114	sera
46	S	W	SCH23-y2009-s002	0.2101	sera
46	S	Y	SCH23-y2009-s002	-0.1858	sera
47	S	A	SCH23-y2009-s002	-0.08444	sera
47	S	C	SCH23-y2009-s002	-0.04386	sera
47	S	D	SCH23-y2009-s002	0.038	sera
47	S	E	SCH23-y2009-s002	0.06266	sera
47	S	F	SCH23-y2009-s002	-0.00736	sera
47	S	G	SCH23-y2009-s002	-0.1195	sera
47	S	H	SCH23-y2009-s002	0.08163	sera
47	S	I	SCH23-y2009-s002	-0.0215	sera
47	S	K	SCH23-y2009-s002	0.1955	sera
47	S	L	SCH23-y2009-s002	-0.004784	sera
47	S	M	SCH23-y2009-s002	0.02714	sera
47	S	N	SCH23-y2009-s002	-0.05007	sera
47	S	P	SCH23-y2009-s002	-0.008863	sera
47	S	Q	SCH23-y2009-s002	0.06359	sera
47	S	R	SCH23-y2009-s002	-0.1374	sera
47	S	T	SCH23-y2009-s002	-0.07262	sera
47	S	V	SCH23-y2009-s002	-0.01081	sera
47	S	W	SCH23-y2009-s002	-0.07097	sera
47	S	Y	SCH23-y2009-s002	-0.02705	sera
48	I	A	SCH23-y2009-s002	-0.01582	sera
48	I	C	SCH23-y2009-s002	0.02349	sera
48	I	D	SCH23-y2009-s002	-0.03326	sera
48	I	E	SCH23-y2009-s002	-0.07769	sera
48	I	F	SCH23-y2009-s002	0.09125	sera
48	I	G	SCH23-y2009-s002	0.03511	sera
48	I	H	SCH23-y2009-s002	-0.001968	sera
48	I	K	SCH23-y2009-s002	-0.2067	sera
48	I	L	SCH23-y2009-s002	0.0646	sera
48	I	M	SCH23-y2009-s002	-0.1073	sera
48	I	N	SCH23-y2009-s002	0.01166	sera
48	I	P	SCH23-y2009-s002	0.08565	sera
48	I	Q	SCH23-y2009-s002	-0.07738	sera
48	I	R	SCH23-y2009-s002	-0.1694	sera
48	I	S	SCH23-y2009-s002	0.03977	sera
48	I	V	SCH23-y2009-s002	-0.11	sera
48	I	W	SCH23-y2009-s002	-0.06901	sera
48	I	Y	SCH23-y2009-s002	-0.26	sera
49	G	A	SCH23-y2009-s002	-0.1054	sera
49	G	C	SCH23-y2009-s002	-0.1214	sera
49	G	D	SCH23-y2009-s002	-0.02827	sera
49	G	E	SCH23-y2009-s002	-0.01173	sera
49	G	F	SCH23-y2009-s002	0.009279	sera
49	G	H	SCH23-y2009-s002	-0.07741	sera
49	G	I	SCH23-y2009-s002	-0.07198	sera
49	G	K	SCH23-y2009-s002	0.0331	sera
49	G	L	SCH23-y2009-s002	0.1197	sera
49	G	M	SCH23-y2009-s002	0.06982	sera
49	G	N	SCH23-y2009-s002	-0.1112	sera
49	G	P	SCH23-y2009-s002	-0.3733	sera
49	G	Q	SCH23-y2009-s002	-0.1047	sera
49	G	R	SCH23-y2009-s002	-0.01127	sera
49	G	S	SCH23-y2009-s002	-0.04658	sera
49	G	T	SCH23-y2009-s002	0.09401	sera
49	G	V	SCH23-y2009-s002	0.01132	sera
49	G	W	SCH23-y2009-s002	-0.167	sera
49	G	Y	SCH23-y2009-s002	-0.1089	sera
50	K	A	SCH23-y2009-s002	0.09518	sera
50	K	C	SCH23-y2009-s002	0.09767	sera
50	K	D	SCH23-y2009-s002	0.03873	sera
50	K	E	SCH23-y2009-s002	-0.4792	sera
50	K	F	SCH23-y2009-s002	-0.03673	sera
50	K	G	SCH23-y2009-s002	0.02706	sera
50	K	H	SCH23-y2009-s002	-0.08152	sera
50	K	I	SCH23-y2009-s002	-0.04041	sera
50	K	L	SCH23-y2009-s002	-0.1818	sera
50	K	M	SCH23-y2009-s002	0.03236	sera
50	K	N	SCH23-y2009-s002	0.02574	sera
50	K	P	SCH23-y2009-s002	0.05179	sera
50	K	Q	SCH23-y2009-s002	0.02625	sera
50	K	R	SCH23-y2009-s002	0.1236	sera
50	K	S	SCH23-y2009-s002	0.1528	sera
50	K	T	SCH23-y2009-s002	-0.09439	sera
50	K	V	SCH23-y2009-s002	-0.01798	sera
50	K	W	SCH23-y2009-s002	-0.05794	sera
50	K	Y	SCH23-y2009-s002	-0.05926	sera
51	I	F	SCH23-y2009-s002	-0.03523	sera
51	I	L	SCH23-y2009-s002	0.07876	sera
51	I	M	SCH23-y2009-s002	-0.04556	sera
51	I	V	SCH23-y2009-s002	-0.05027	sera
53	N	A	SCH23-y2009-s002	-0.08159	sera
53	N	C	SCH23-y2009-s002	-0.04002	sera
53	N	D	SCH23-y2009-s002	-0.08353	sera
53	N	E	SCH23-y2009-s002	-0.0003055	sera
53	N	F	SCH23-y2009-s002	0.06145	sera
53	N	G	SCH23-y2009-s002	-0.08842	sera
53	N	I	SCH23-y2009-s002	0.0123	sera
53	N	K	SCH23-y2009-s002	-0.01668	sera
53	N	L	SCH23-y2009-s002	0.09277	sera
53	N	M	SCH23-y2009-s002	-0.05484	sera
53	N	P	SCH23-y2009-s002	-0.1307	sera
53	N	Q	SCH23-y2009-s002	0.0395	sera
53	N	R	SCH23-y2009-s002	-0.2466	sera
53	N	S	SCH23-y2009-s002	0.0763	sera
53	N	V	SCH23-y2009-s002	0.002254	sera
53	N	W	SCH23-y2009-s002	0.04913	sera
54	S	A	SCH23-y2009-s002	0.02004	sera
54	S	C	SCH23-y2009-s002	-0.01055	sera
54	S	D	SCH23-y2009-s002	-0.004851	sera
54	S	E	SCH23-y2009-s002	-0.0152	sera
54	S	F	SCH23-y2009-s002	0.089	sera
54	S	G	SCH23-y2009-s002	0.1204	sera
54	S	H	SCH23-y2009-s002	0.05138	sera
54	S	I	SCH23-y2009-s002	0.08209	sera
54	S	K	SCH23-y2009-s002	-0.05325	sera
54	S	L	SCH23-y2009-s002	-0.09584	sera
54	S	M	SCH23-y2009-s002	0.1338	sera
54	S	N	SCH23-y2009-s002	-0.03115	sera
54	S	Q	SCH23-y2009-s002	-0.01102	sera
54	S	R	SCH23-y2009-s002	-0.09115	sera
54	S	T	SCH23-y2009-s002	0.2433	sera
54	S	V	SCH23-y2009-s002	-0.01403	sera
54	S	W	SCH23-y2009-s002	0.06883	sera
54	S	Y	SCH23-y2009-s002	0.07069	sera
55	P	A	SCH23-y2009-s002	0.1136	sera
55	P	C	SCH23-y2009-s002	-0.4471	sera
55	P	D	SCH23-y2009-s002	-0.02698	sera
55	P	E	SCH23-y2009-s002	-0.05906	sera
55	P	F	SCH23-y2009-s002	0.2151	sera
55	P	G	SCH23-y2009-s002	0.07657	sera
55	P	H	SCH23-y2009-s002	0.2095	sera
55	P	I	SCH23-y2009-s002	-0.08615	sera
55	P	K	SCH23-y2009-s002	0.03819	sera
55	P	L	SCH23-y2009-s002	-0.05169	sera
55	P	M	SCH23-y2009-s002	-0.02158	sera
55	P	N	SCH23-y2009-s002	0.07549	sera
55	P	Q	SCH23-y2009-s002	0.06533	sera
55	P	R	SCH23-y2009-s002	0.03892	sera
55	P	S	SCH23-y2009-s002	0.3408	sera
55	P	T	SCH23-y2009-s002	0.06541	sera
55	P	V	SCH23-y2009-s002	0.118	sera
55	P	W	SCH23-y2009-s002	-0.2291	sera
55	P	Y	SCH23-y2009-s002	-0.04472	sera
56	H	A	SCH23-y2009-s002	-0.0278	sera
56	H	C	SCH23-y2009-s002	-0.3004	sera
56	H	D	SCH23-y2009-s002	-0.3399	sera
56	H	E	SCH23-y2009-s002	-0.7227	sera
56	H	F	SCH23-y2009-s002	0.2045	sera
56	H	G	SCH23-y2009-s002	0.118	sera
56	H	I	SCH23-y2009-s002	0.2446	sera
56	H	K	SCH23-y2009-s002	0.05982	sera
56	H	L	SCH23-y2009-s002	0.1435	sera
56	H	M	SCH23-y2009-s002	0.1419	sera
56	H	N	SCH23-y2009-s002	0.08417	sera
56	H	P	SCH23-y2009-s002	-0.2668	sera
56	H	Q	SCH23-y2009-s002	0.003109	sera
56	H	R	SCH23-y2009-s002	0.1095	sera
56	H	S	SCH23-y2009-s002	-0.2045	sera
56	H	T	SCH23-y2009-s002	-0.03729	sera
56	H	V	SCH23-y2009-s002	0.1063	sera
56	H	W	SCH23-y2009-s002	0.06055	sera
56	H	Y	SCH23-y2009-s002	0.09555	sera
57	Q	A	SCH23-y2009-s002	-0.02653	sera
57	Q	C	SCH23-y2009-s002	-0.2635	sera
57	Q	D	SCH23-y2009-s002	-0.08872	sera
57	Q	E	SCH23-y2009-s002	-0.1325	sera
57	Q	F	SCH23-y2009-s002	-0.2469	sera
57	Q	G	SCH23-y2009-s002	-0.02106	sera
57	Q	H	SCH23-y2009-s002	-0.03353	sera
57	Q	I	SCH23-y2009-s002	-0.1269	sera
57	Q	K	SCH23-y2009-s002	-0.01815	sera
57	Q	L	SCH23-y2009-s002	-0.05652	sera
57	Q	M	SCH23-y2009-s002	-0.1966	sera
57	Q	N	SCH23-y2009-s002	-0.002929	sera
57	Q	P	SCH23-y2009-s002	-0.5726	sera
57	Q	R	SCH23-y2009-s002	0.1926	sera
57	Q	S	SCH23-y2009-s002	-0.03155	sera
57	Q	T	SCH23-y2009-s002	-0.07065	sera
57	Q	V	SCH23-y2009-s002	0.02831	sera
57	Q	W	SCH23-y2009-s002	-0.06337	sera
57	Q	Y	SCH23-y2009-s002	-0.1178	sera
58	I	A	SCH23-y2009-s002	0.01924	sera
58	I	C	SCH23-y2009-s002	-0.04084	sera
58	I	L	SCH23-y2009-s002	-0.06491	sera
58	I	M	SCH23-y2009-s002	-0.3383	sera
58	I	S	SCH23-y2009-s002	-0.5588	sera
58	I	T	SCH23-y2009-s002	-0.09032	sera
58	I	V	SCH23-y2009-s002	-0.001489	sera
59	L	A	SCH23-y2009-s002	-0.0113	sera
59	L	C	SCH23-y2009-s002	0.1373	sera
59	L	E	SCH23-y2009-s002	-0.09512	sera
59	L	F	SCH23-y2009-s002	-0.00863	sera
59	L	I	SCH23-y2009-s002	0.1255	sera
59	L	K	SCH23-y2009-s002	-0.4191	sera
59	L	M	SCH23-y2009-s002	-0.1031	sera
59	L	Q	SCH23-y2009-s002	-0.01766	sera
59	L	R	SCH23-y2009-s002	-0.1746	sera
59	L	S	SCH23-y2009-s002	-0.2319	sera
59	L	T	SCH23-y2009-s002	0.0008221	sera
59	L	V	SCH23-y2009-s002	0.02899	sera
59	L	W	SCH23-y2009-s002	-0.03654	sera
59	L	Y	SCH23-y2009-s002	-0.3083	sera
60	D	A	SCH23-y2009-s002	-0.1343	sera
60	D	C	SCH23-y2009-s002	-0.1444	sera
60	D	E	SCH23-y2009-s002	-0.008627	sera
60	D	F	SCH23-y2009-s002	-0.08796	sera
60	D	I	SCH23-y2009-s002	-0.3269	sera
60	D	M	SCH23-y2009-s002	-0.3503	sera
60	D	N	SCH23-y2009-s002	-0.225	sera
60	D	P	SCH23-y2009-s002	-0.1322	sera
60	D	S	SCH23-y2009-s002	-0.1595	sera
60	D	T	SCH23-y2009-s002	0.09104	sera
60	D	V	SCH23-y2009-s002	0.02684	sera
60	D	Y	SCH23-y2009-s002	0.5144	sera
61	G	A	SCH23-y2009-s002	-0.03725	sera
61	G	L	SCH23-y2009-s002	0.007009	sera
61	G	S	SCH23-y2009-s002	-0.4278	sera
62	G	A	SCH23-y2009-s002	-0.2969	sera
62	G	C	SCH23-y2009-s002	-0.1535	sera
62	G	D	SCH23-y2009-s002	-0.04451	sera
62	G	E	SCH23-y2009-s002	-0.05607	sera
62	G	F	SCH23-y2009-s002	-0.1859	sera
62	G	H	SCH23-y2009-s002	0.0174	sera
62	G	I	SCH23-y2009-s002	-0.1131	sera
62	G	K	SCH23-y2009-s002	-0.2584	sera
62	G	L	SCH23-y2009-s002	-0.1053	sera
62	G	M	SCH23-y2009-s002	-0.1044	sera
62	G	N	SCH23-y2009-s002	-0.1377	sera
62	G	Q	SCH23-y2009-s002	0.01298	sera
62	G	R	SCH23-y2009-s002	-0.05238	sera
62	G	S	SCH23-y2009-s002	-0.03291	sera
62	G	T	SCH23-y2009-s002	-0.08268	sera
62	G	V	SCH23-y2009-s002	0.0683	sera
62	G	W	SCH23-y2009-s002	-0.4516	sera
62	G	Y	SCH23-y2009-s002	-0.1331	sera
63	N	A	SCH23-y2009-s002	-0.2816	sera
63	N	C	SCH23-y2009-s002	-0.4877	sera
63	N	D	SCH23-y2009-s002	0.02942	sera
63	N	E	SCH23-y2009-s002	-0.1879	sera
63	N	F	SCH23-y2009-s002	-0.383	sera
63	N	G	SCH23-y2009-s002	-0.005374	sera
63	N	H	SCH23-y2009-s002	-0.5189	sera
63	N	I	SCH23-y2009-s002	-0.1365	sera
63	N	K	SCH23-y2009-s002	-0.2101	sera
63	N	L	SCH23-y2009-s002	-0.2043	sera
63	N	M	SCH23-y2009-s002	-0.2079	sera
63	N	P	SCH23-y2009-s002	0.01013	sera
63	N	Q	SCH23-y2009-s002	-0.07124	sera
63	N	R	SCH23-y2009-s002	0.05018	sera
63	N	S	SCH23-y2009-s002	-0.1983	sera
63	N	T	SCH23-y2009-s002	-0.09301	sera
63	N	V	SCH23-y2009-s002	-0.09006	sera
63	N	W	SCH23-y2009-s002	-0.3978	sera
63	N	Y	SCH23-y2009-s002	-0.184	sera
65	T	A	SCH23-y2009-s002	0.02467	sera
65	T	C	SCH23-y2009-s002	-0.5416	sera
65	T	D	SCH23-y2009-s002	0.1157	sera
65	T	E	SCH23-y2009-s002	-0.3118	sera
65	T	G	SCH23-y2009-s002	-0.5938	sera
65	T	H	SCH23-y2009-s002	-0.08393	sera
65	T	I	SCH23-y2009-s002	-0.07949	sera
65	T	K	SCH23-y2009-s002	-0.1384	sera
65	T	L	SCH23-y2009-s002	-0.2644	sera
65	T	M	SCH23-y2009-s002	-0.2258	sera
65	T	N	SCH23-y2009-s002	-0.2297	sera
65	T	Q	SCH23-y2009-s002	-0.1569	sera
65	T	R	SCH23-y2009-s002	-0.003488	sera
65	T	S	SCH23-y2009-s002	-0.1526	sera
65	T	V	SCH23-y2009-s002	-0.6578	sera
65	T	W	SCH23-y2009-s002	-0.4044	sera
65	T	Y	SCH23-y2009-s002	-0.2979	sera
66	L	A	SCH23-y2009-s002	-0.3468	sera
66	L	F	SCH23-y2009-s002	-0.5755	sera
66	L	I	SCH23-y2009-s002	0.00435	sera
66	L	M	SCH23-y2009-s002	-0.1715	sera
66	L	V	SCH23-y2009-s002	-0.1329	sera
66	L	W	SCH23-y2009-s002	-0.1586	sera
67	I	F	SCH23-y2009-s002	-0.652	sera
67	I	L	SCH23-y2009-s002	-0.1966	sera
67	I	M	SCH23-y2009-s002	-0.1761	sera
67	I	V	SCH23-y2009-s002	0.0766	sera
68	D	A	SCH23-y2009-s002	-0.1035	sera
68	D	E	SCH23-y2009-s002	-0.391	sera
68	D	G	SCH23-y2009-s002	-0.1815	sera
68	D	M	SCH23-y2009-s002	0.0009069	sera
68	D	N	SCH23-y2009-s002	-0.4942	sera
68	D	Q	SCH23-y2009-s002	-0.3898	sera
68	D	S	SCH23-y2009-s002	-0.1866	sera
69	A	C	SCH23-y2009-s002	-0.09508	sera
69	A	F	SCH23-y2009-s002	-0.1689	sera
69	A	G	SCH23-y2009-s002	-0.01792	sera
69	A	H	SCH23-y2009-s002	-0.1815	sera
69	A	I	SCH23-y2009-s002	0.07953	sera
69	A	L	SCH23-y2009-s002	-0.02678	sera
69	A	M	SCH23-y2009-s002	-0.1775	sera
69	A	N	SCH23-y2009-s002	-0.05809	sera
69	A	S	SCH23-y2009-s002	-0.07934	sera
69	A	T	SCH23-y2009-s002	-0.116	sera
69	A	V	SCH23-y2009-s002	0.2971	sera
69	A	W	SCH23-y2009-s002	-0.163	sera
69	A	Y	SCH23-y2009-s002	-0.3512	sera
70	L	A	SCH23-y2009-s002	0.01079	sera
70	L	F	SCH23-y2009-s002	-0.5403	sera
70	L	I	SCH23-y2009-s002	-0.00773	sera
70	L	M	SCH23-y2009-s002	-0.09461	sera
70	L	T	SCH23-y2009-s002	-0.3158	sera
70	L	V	SCH23-y2009-s002	-0.07071	sera
70	L	Y	SCH23-y2009-s002	-0.09758	sera
71	L	F	SCH23-y2009-s002	-0.4975	sera
71	L	I	SCH23-y2009-s002	-0.08253	sera
71	L	M	SCH23-y2009-s002	-0.08457	sera
71	L	V	SCH23-y2009-s002	-0.1676	sera
73	D	A	SCH23-y2009-s002	0.1158	sera
73	D	E	SCH23-y2009-s002	-0.1774	sera
73	D	G	SCH23-y2009-s002	-0.03178	sera
73	D	I	SCH23-y2009-s002	-0.1029	sera
73	D	M	SCH23-y2009-s002	0.08132	sera
73	D	N	SCH23-y2009-s002	-0.3245	sera
73	D	P	SCH23-y2009-s002	-0.08577	sera
73	D	S	SCH23-y2009-s002	-0.01342	sera
73	D	T	SCH23-y2009-s002	-0.03025	sera
73	D	V	SCH23-y2009-s002	-0.2087	sera
74	P	A	SCH23-y2009-s002	-0.1071	sera
74	P	V	SCH23-y2009-s002	-0.02409	sera
75	Q	A	SCH23-y2009-s002	-0.09425	sera
75	Q	C	SCH23-y2009-s002	-0.6902	sera
75	Q	D	SCH23-y2009-s002	-0.05588	sera
75	Q	F	SCH23-y2009-s002	-0.04266	sera
75	Q	G	SCH23-y2009-s002	0.03888	sera
75	Q	H	SCH23-y2009-s002	0.01801	sera
75	Q	I	SCH23-y2009-s002	-0.04787	sera
75	Q	K	SCH23-y2009-s002	0.09461	sera
75	Q	L	SCH23-y2009-s002	-0.1846	sera
75	Q	M	SCH23-y2009-s002	0.007229	sera
75	Q	N	SCH23-y2009-s002	-0.153	sera
75	Q	P	SCH23-y2009-s002	-0.2063	sera
75	Q	R	SCH23-y2009-s002	-0.02349	sera
75	Q	S	SCH23-y2009-s002	-0.1506	sera
75	Q	V	SCH23-y2009-s002	-0.1215	sera
75	Q	W	SCH23-y2009-s002	-0.2498	sera
75	Q	Y	SCH23-y2009-s002	-0.118	sera
77	D	A	SCH23-y2009-s002	0.1409	sera
77	D	C	SCH23-y2009-s002	-0.256	sera
77	D	E	SCH23-y2009-s002	-0.05787	sera
77	D	F	SCH23-y2009-s002	-0.07175	sera
77	D	G	SCH23-y2009-s002	-0.2329	sera
77	D	H	SCH23-y2009-s002	-0.269	sera
77	D	I	SCH23-y2009-s002	-0.2371	sera
77	D	K	SCH23-y2009-s002	-0.272	sera
77	D	L	SCH23-y2009-s002	-0.2255	sera
77	D	M	SCH23-y2009-s002	-0.09683	sera
77	D	N	SCH23-y2009-s002	-0.4357	sera
77	D	Q	SCH23-y2009-s002	0.3012	sera
77	D	R	SCH23-y2009-s002	-0.6224	sera
77	D	S	SCH23-y2009-s002	-0.0434	sera
77	D	T	SCH23-y2009-s002	-0.2402	sera
77	D	V	SCH23-y2009-s002	-0.1242	sera
77	D	W	SCH23-y2009-s002	-0.4133	sera
77	D	Y	SCH23-y2009-s002	-0.2341	sera
78	G	A	SCH23-y2009-s002	0.06296	sera
78	G	C	SCH23-y2009-s002	-0.1176	sera
78	G	D	SCH23-y2009-s002	-0.05219	sera
78	G	E	SCH23-y2009-s002	-0.05799	sera
78	G	F	SCH23-y2009-s002	-0.07807	sera
78	G	H	SCH23-y2009-s002	0.08093	sera
78	G	I	SCH23-y2009-s002	-0.1201	sera
78	G	K	SCH23-y2009-s002	0.02637	sera
78	G	L	SCH23-y2009-s002	0.1433	sera
78	G	M	SCH23-y2009-s002	-0.03186	sera
78	G	P	SCH23-y2009-s002	0.01823	sera
78	G	Q	SCH23-y2009-s002	0.01044	sera
78	G	R	SCH23-y2009-s002	0.09371	sera
78	G	S	SCH23-y2009-s002	0.1218	sera
78	G	T	SCH23-y2009-s002	-0.4908	sera
78	G	V	SCH23-y2009-s002	-0.171	sera
78	G	W	SCH23-y2009-s002	0.01372	sera
78	G	Y	SCH23-y2009-s002	0.1337	sera
79	F	A	SCH23-y2009-s002	0.05051	sera
79	F	C	SCH23-y2009-s002	-0.01831	sera
79	F	D	SCH23-y2009-s002	0.0396	sera
79	F	E	SCH23-y2009-s002	-0.199	sera
79	F	G	SCH23-y2009-s002	0.02711	sera
79	F	H	SCH23-y2009-s002	0.2089	sera
79	F	I	SCH23-y2009-s002	0.04953	sera
79	F	K	SCH23-y2009-s002	-0.01189	sera
79	F	L	SCH23-y2009-s002	0.0009206	sera
79	F	M	SCH23-y2009-s002	0.2135	sera
79	F	N	SCH23-y2009-s002	-0.108	sera
79	F	P	SCH23-y2009-s002	-0.2347	sera
79	F	Q	SCH23-y2009-s002	0.1147	sera
79	F	R	SCH23-y2009-s002	-0.1047	sera
79	F	S	SCH23-y2009-s002	-0.1575	sera
79	F	T	SCH23-y2009-s002	0.03798	sera
79	F	V	SCH23-y2009-s002	0.1295	sera
79	F	W	SCH23-y2009-s002	-0.06398	sera
79	F	Y	SCH23-y2009-s002	-0.1881	sera
80	Q	A	SCH23-y2009-s002	-0.3468	sera
80	Q	C	SCH23-y2009-s002	-0.04866	sera
80	Q	D	SCH23-y2009-s002	0.01377	sera
80	Q	E	SCH23-y2009-s002	0.03719	sera
80	Q	F	SCH23-y2009-s002	-0.006443	sera
80	Q	G	SCH23-y2009-s002	-0.05435	sera
80	Q	H	SCH23-y2009-s002	0.004657	sera
80	Q	I	SCH23-y2009-s002	0.1263	sera
80	Q	K	SCH23-y2009-s002	-0.1917	sera
80	Q	L	SCH23-y2009-s002	-0.3399	sera
80	Q	M	SCH23-y2009-s002	-0.04782	sera
80	Q	N	SCH23-y2009-s002	0.07569	sera
80	Q	P	SCH23-y2009-s002	-0.06245	sera
80	Q	R	SCH23-y2009-s002	0.04604	sera
80	Q	S	SCH23-y2009-s002	0.03684	sera
80	Q	T	SCH23-y2009-s002	-0.06173	sera
80	Q	V	SCH23-y2009-s002	-0.04459	sera
80	Q	W	SCH23-y2009-s002	-0.2272	sera
80	Q	Y	SCH23-y2009-s002	0.01642	sera
81	N	A	SCH23-y2009-s002	-0.03441	sera
81	N	C	SCH23-y2009-s002	-0.1883	sera
81	N	D	SCH23-y2009-s002	-0.00817	sera
81	N	E	SCH23-y2009-s002	-0.05681	sera
81	N	F	SCH23-y2009-s002	-0.1358	sera
81	N	G	SCH23-y2009-s002	0.03525	sera
81	N	H	SCH23-y2009-s002	-0.1175	sera
81	N	I	SCH23-y2009-s002	0.1209	sera
81	N	K	SCH23-y2009-s002	0.09323	sera
81	N	L	SCH23-y2009-s002	-0.219	sera
81	N	M	SCH23-y2009-s002	-0.03443	sera
81	N	P	SCH23-y2009-s002	-0.3172	sera
81	N	Q	SCH23-y2009-s002	-0.005562	sera
81	N	R	SCH23-y2009-s002	-0.04091	sera
81	N	S	SCH23-y2009-s002	-0.1521	sera
81	N	V	SCH23-y2009-s002	-0.01816	sera
81	N	W	SCH23-y2009-s002	0.03653	sera
81	N	Y	SCH23-y2009-s002	-0.1419	sera
82	K	A	SCH23-y2009-s002	-0.003957	sera
82	K	C	SCH23-y2009-s002	0.01019	sera
82	K	D	SCH23-y2009-s002	-0.1147	sera
82	K	E	SCH23-y2009-s002	0.04185	sera
82	K	F	SCH23-y2009-s002	-0.1228	sera
82	K	G	SCH23-y2009-s002	-0.09219	sera
82	K	H	SCH23-y2009-s002	-0.03127	sera
82	K	I	SCH23-y2009-s002	0.0691	sera
82	K	L	SCH23-y2009-s002	0.02935	sera
82	K	M	SCH23-y2009-s002	0.05589	sera
82	K	N	SCH23-y2009-s002	-0.04114	sera
82	K	P	SCH23-y2009-s002	-0.1504	sera
82	K	Q	SCH23-y2009-s002	-0.1879	sera
82	K	R	SCH23-y2009-s002	-0.001595	sera
82	K	S	SCH23-y2009-s002	0.001469	sera
82	K	T	SCH23-y2009-s002	0.05676	sera
82	K	V	SCH23-y2009-s002	-0.1046	sera
82	K	W	SCH23-y2009-s002	-0.0587	sera
82	K	Y	SCH23-y2009-s002	-0.1061	sera
83	E	A	SCH23-y2009-s002	-0.1473	sera
83	E	C	SCH23-y2009-s002	-0.03555	sera
83	E	D	SCH23-y2009-s002	-0.03525	sera
83	E	F	SCH23-y2009-s002	0.06861	sera
83	E	G	SCH23-y2009-s002	0.06344	sera
83	E	H	SCH23-y2009-s002	-0.1234	sera
83	E	I	SCH23-y2009-s002	0.1244	sera
83	E	K	SCH23-y2009-s002	-0.01819	sera
83	E	L	SCH23-y2009-s002	-0.05586	sera
83	E	M	SCH23-y2009-s002	0.1051	sera
83	E	N	SCH23-y2009-s002	-0.02143	sera
83	E	P	SCH23-y2009-s002	0.01536	sera
83	E	Q	SCH23-y2009-s002	0.06148	sera
83	E	R	SCH23-y2009-s002	0.1354	sera
83	E	S	SCH23-y2009-s002	0.1312	sera
83	E	T	SCH23-y2009-s002	-0.1225	sera
83	E	V	SCH23-y2009-s002	-0.001299	sera
83	E	W	SCH23-y2009-s002	-0.05296	sera
83	E	Y	SCH23-y2009-s002	-0.02693	sera
84	W	F	SCH23-y2009-s002	-0.1842	sera
84	W	Y	SCH23-y2009-s002	-0.1992	sera
85	D	A	SCH23-y2009-s002	-0.2384	sera
85	D	E	SCH23-y2009-s002	0.02087	sera
85	D	F	SCH23-y2009-s002	0.2033	sera
85	D	G	SCH23-y2009-s002	-0.1474	sera
85	D	H	SCH23-y2009-s002	0.004771	sera
85	D	K	SCH23-y2009-s002	-0.2064	sera
85	D	L	SCH23-y2009-s002	-0.212	sera
85	D	M	SCH23-y2009-s002	-0.004187	sera
85	D	N	SCH23-y2009-s002	0.05519	sera
85	D	Q	SCH23-y2009-s002	-0.1287	sera
85	D	R	SCH23-y2009-s002	-0.05897	sera
85	D	S	SCH23-y2009-s002	0.01054	sera
85	D	T	SCH23-y2009-s002	-0.01375	sera
85	D	V	SCH23-y2009-s002	-0.09354	sera
85	D	W	SCH23-y2009-s002	-0.05895	sera
85	D	Y	SCH23-y2009-s002	-0.07125	sera
86	L	C	SCH23-y2009-s002	-0.2706	sera
86	L	I	SCH23-y2009-s002	0.05252	sera
86	L	M	SCH23-y2009-s002	0.05969	sera
86	L	T	SCH23-y2009-s002	-0.1506	sera
86	L	V	SCH23-y2009-s002	0.09089	sera
87	F	L	SCH23-y2009-s002	-0.5908	sera
87	F	W	SCH23-y2009-s002	-0.06758	sera
87	F	Y	SCH23-y2009-s002	-0.07896	sera
88	V	F	SCH23-y2009-s002	-0.4421	sera
88	V	I	SCH23-y2009-s002	0.08786	sera
88	V	L	SCH23-y2009-s002	0.07779	sera
88	V	M	SCH23-y2009-s002	-0.05896	sera
90	R	H	SCH23-y2009-s002	-0.4847	sera
90	R	K	SCH23-y2009-s002	-0.05893	sera
90	R	N	SCH23-y2009-s002	-0.387	sera
90	R	S	SCH23-y2009-s002	-0.1292	sera
90	R	T	SCH23-y2009-s002	0.05476	sera
91	S	A	SCH23-y2009-s002	-0.01136	sera
91	S	C	SCH23-y2009-s002	-0.5206	sera
91	S	D	SCH23-y2009-s002	0.02032	sera
91	S	E	SCH23-y2009-s002	-0.1157	sera
91	S	F	SCH23-y2009-s002	0.1	sera
91	S	G	SCH23-y2009-s002	0.1224	sera
91	S	H	SCH23-y2009-s002	-0.1043	sera
91	S	I	SCH23-y2009-s002	0.0504	sera
91	S	K	SCH23-y2009-s002	0.0664	sera
91	S	L	SCH23-y2009-s002	0.02672	sera
91	S	M	SCH23-y2009-s002	-0.03961	sera
91	S	N	SCH23-y2009-s002	-0.116	sera
91	S	P	SCH23-y2009-s002	-0.09695	sera
91	S	Q	SCH23-y2009-s002	-0.2553	sera
91	S	R	SCH23-y2009-s002	0.04422	sera
91	S	T	SCH23-y2009-s002	-0.0003333	sera
91	S	V	SCH23-y2009-s002	0.1293	sera
91	S	W	SCH23-y2009-s002	-0.1023	sera
91	S	Y	SCH23-y2009-s002	-0.1072	sera
92	R	A	SCH23-y2009-s002	-0.08684	sera
92	R	C	SCH23-y2009-s002	-0.2574	sera
92	R	D	SCH23-y2009-s002	-0.03274	sera
92	R	E	SCH23-y2009-s002	0.007339	sera
92	R	F	SCH23-y2009-s002	0.09584	sera
92	R	G	SCH23-y2009-s002	0.07799	sera
92	R	H	SCH23-y2009-s002	0.04054	sera
92	R	I	SCH23-y2009-s002	0.04359	sera
92	R	K	SCH23-y2009-s002	0.09166	sera
92	R	L	SCH23-y2009-s002	-0.07291	sera
92	R	M	SCH23-y2009-s002	-0.03515	sera
92	R	N	SCH23-y2009-s002	-0.1064	sera
92	R	P	SCH23-y2009-s002	-0.1161	sera
92	R	Q	SCH23-y2009-s002	-0.02488	sera
92	R	S	SCH23-y2009-s002	0.05869	sera
92	R	T	SCH23-y2009-s002	0.03883	sera
92	R	V	SCH23-y2009-s002	0.06069	sera
92	R	W	SCH23-y2009-s002	0.07886	sera
92	R	Y	SCH23-y2009-s002	-0.02602	sera
93	A	C	SCH23-y2009-s002	-0.2202	sera
93	A	D	SCH23-y2009-s002	-0.1842	sera
93	A	E	SCH23-y2009-s002	-0.3071	sera
93	A	F	SCH23-y2009-s002	-0.1499	sera
93	A	G	SCH23-y2009-s002	-0.02385	sera
93	A	H	SCH23-y2009-s002	-0.2412	sera
93	A	I	SCH23-y2009-s002	-0.1028	sera
93	A	K	SCH23-y2009-s002	0.09816	sera
93	A	L	SCH23-y2009-s002	-0.276	sera
93	A	M	SCH23-y2009-s002	0.2216	sera
93	A	N	SCH23-y2009-s002	0.1241	sera
93	A	P	SCH23-y2009-s002	0.1171	sera
93	A	Q	SCH23-y2009-s002	-0.1876	sera
93	A	R	SCH23-y2009-s002	-0.1621	sera
93	A	S	SCH23-y2009-s002	-0.05059	sera
93	A	T	SCH23-y2009-s002	-0.1652	sera
93	A	V	SCH23-y2009-s002	-0.09301	sera
93	A	W	SCH23-y2009-s002	-0.0476	sera
93	A	Y	SCH23-y2009-s002	-0.1985	sera
94	N	A	SCH23-y2009-s002	-0.09233	sera
94	N	C	SCH23-y2009-s002	-0.2864	sera
94	N	D	SCH23-y2009-s002	-0.1719	sera
94	N	E	SCH23-y2009-s002	-0.07683	sera
94	N	F	SCH23-y2009-s002	-0.2277	sera
94	N	G	SCH23-y2009-s002	-0.1361	sera
94	N	H	SCH23-y2009-s002	-0.001463	sera
94	N	I	SCH23-y2009-s002	-0.2257	sera
94	N	K	SCH23-y2009-s002	-0.03602	sera
94	N	L	SCH23-y2009-s002	-0.2594	sera
94	N	M	SCH23-y2009-s002	-0.1342	sera
94	N	P	SCH23-y2009-s002	-0.00769	sera
94	N	R	SCH23-y2009-s002	-0.01142	sera
94	N	S	SCH23-y2009-s002	-0.0341	sera
94	N	T	SCH23-y2009-s002	-0.1133	sera
94	N	V	SCH23-y2009-s002	-0.08694	sera
94	N	W	SCH23-y2009-s002	-0.3576	sera
94	N	Y	SCH23-y2009-s002	-0.321	sera
95	S	A	SCH23-y2009-s002	0.1585	sera
95	S	C	SCH23-y2009-s002	-0.1141	sera
95	S	D	SCH23-y2009-s002	0.1925	sera
95	S	E	SCH23-y2009-s002	-0.2517	sera
95	S	F	SCH23-y2009-s002	-0.399	sera
95	S	G	SCH23-y2009-s002	0.07235	sera
95	S	H	SCH23-y2009-s002	0.03503	sera
95	S	I	SCH23-y2009-s002	-0.1068	sera
95	S	K	SCH23-y2009-s002	-0.2623	sera
95	S	L	SCH23-y2009-s002	-0.04946	sera
95	S	M	SCH23-y2009-s002	-0.3998	sera
95	S	N	SCH23-y2009-s002	-0.1235	sera
95	S	P	SCH23-y2009-s002	-0.1397	sera
95	S	Q	SCH23-y2009-s002	-0.3576	sera
95	S	R	SCH23-y2009-s002	-0.01483	sera
95	S	T	SCH23-y2009-s002	-0.02655	sera
95	S	V	SCH23-y2009-s002	-0.1845	sera
95	S	W	SCH23-y2009-s002	-0.1558	sera
95	S	Y	SCH23-y2009-s002	-0.4364	sera
96	S	A	SCH23-y2009-s002	-0.0728	sera
96	S	C	SCH23-y2009-s002	-0.1775	sera
96	S	D	SCH23-y2009-s002	-0.1132	sera
96	S	E	SCH23-y2009-s002	0.07697	sera
96	S	F	SCH23-y2009-s002	-0.1364	sera
96	S	G	SCH23-y2009-s002	0.05693	sera
96	S	H	SCH23-y2009-s002	-0.03472	sera
96	S	I	SCH23-y2009-s002	-0.08345	sera
96	S	K	SCH23-y2009-s002	0.0254	sera
96	S	L	SCH23-y2009-s002	0.1977	sera
96	S	M	SCH23-y2009-s002	0.1446	sera
96	S	N	SCH23-y2009-s002	-0.1964	sera
96	S	P	SCH23-y2009-s002	0.1623	sera
96	S	Q	SCH23-y2009-s002	0.0603	sera
96	S	R	SCH23-y2009-s002	0.02485	sera
96	S	T	SCH23-y2009-s002	-0.04341	sera
96	S	V	SCH23-y2009-s002	-0.2049	sera
96	S	W	SCH23-y2009-s002	-0.09431	sera
96	S	Y	SCH23-y2009-s002	-0.1477	sera
98	Y	A	SCH23-y2009-s002	0.8269	sera
98	Y	C	SCH23-y2009-s002	0.5945	sera
98	Y	D	SCH23-y2009-s002	0.347	sera
98	Y	E	SCH23-y2009-s002	0.2634	sera
98	Y	F	SCH23-y2009-s002	0.8959	sera
98	Y	H	SCH23-y2009-s002	0.4202	sera
98	Y	I	SCH23-y2009-s002	0.5286	sera
98	Y	L	SCH23-y2009-s002	0.8963	sera
98	Y	M	SCH23-y2009-s002	0.4182	sera
98	Y	T	SCH23-y2009-s002	0.9443	sera
98	Y	V	SCH23-y2009-s002	0.7281	sera
98	Y	W	SCH23-y2009-s002	0.8102	sera
99	P	A	SCH23-y2009-s002	-0.01046	sera
99	P	G	SCH23-y2009-s002	-0.04445	sera
99	P	H	SCH23-y2009-s002	0.1052	sera
99	P	M	SCH23-y2009-s002	0.01155	sera
99	P	N	SCH23-y2009-s002	-0.03586	sera
99	P	S	SCH23-y2009-s002	-0.01558	sera
99	P	T	SCH23-y2009-s002	-0.27	sera
100	Y	A	SCH23-y2009-s002	0.3413	sera
100	Y	C	SCH23-y2009-s002	0.07844	sera
100	Y	F	SCH23-y2009-s002	-0.02548	sera
100	Y	H	SCH23-y2009-s002	0.03817	sera
100	Y	I	SCH23-y2009-s002	-0.2515	sera
100	Y	M	SCH23-y2009-s002	-0.1801	sera
100	Y	V	SCH23-y2009-s002	-0.3359	sera
101	D	A	SCH23-y2009-s002	0.05797	sera
101	D	C	SCH23-y2009-s002	-0.1313	sera
101	D	E	SCH23-y2009-s002	-0.06463	sera
101	D	F	SCH23-y2009-s002	-0.01817	sera
101	D	G	SCH23-y2009-s002	0.01192	sera
101	D	H	SCH23-y2009-s002	-0.1562	sera
101	D	I	SCH23-y2009-s002	0.06365	sera
101	D	K	SCH23-y2009-s002	0.1789	sera
101	D	L	SCH23-y2009-s002	-0.1557	sera
101	D	M	SCH23-y2009-s002	0.0802	sera
101	D	N	SCH23-y2009-s002	0.04751	sera
101	D	Q	SCH23-y2009-s002	-0.03372	sera
101	D	R	SCH23-y2009-s002	0.4586	sera
101	D	S	SCH23-y2009-s002	0.022	sera
101	D	T	SCH23-y2009-s002	-0.04152	sera
101	D	V	SCH23-y2009-s002	0.1015	sera
101	D	W	SCH23-y2009-s002	0.09474	sera
101	D	Y	SCH23-y2009-s002	-0.04508	sera
102	V	A	SCH23-y2009-s002	-0.2053	sera
102	V	C	SCH23-y2009-s002	-0.182	sera
102	V	F	SCH23-y2009-s002	0.003346	sera
102	V	I	SCH23-y2009-s002	-0.1424	sera
102	V	L	SCH23-y2009-s002	0.1408	sera
102	V	M	SCH23-y2009-s002	-0.07175	sera
102	V	S	SCH23-y2009-s002	-0.2037	sera
102	V	T	SCH23-y2009-s002	4.56e-05	sera
103	P	A	SCH23-y2009-s002	0.007105	sera
103	P	D	SCH23-y2009-s002	-0.1521	sera
103	P	E	SCH23-y2009-s002	-0.0608	sera
103	P	F	SCH23-y2009-s002	0.3401	sera
103	P	G	SCH23-y2009-s002	-0.02023	sera
103	P	H	SCH23-y2009-s002	-0.104	sera
103	P	I	SCH23-y2009-s002	-0.1333	sera
103	P	K	SCH23-y2009-s002	-0.1102	sera
103	P	L	SCH23-y2009-s002	-0.09268	sera
103	P	M	SCH23-y2009-s002	-0.2062	sera
103	P	N	SCH23-y2009-s002	-0.02931	sera
103	P	Q	SCH23-y2009-s002	-0.09902	sera
103	P	R	SCH23-y2009-s002	-0.1549	sera
103	P	S	SCH23-y2009-s002	-0.07073	sera
103	P	T	SCH23-y2009-s002	-0.04975	sera
103	P	V	SCH23-y2009-s002	0.01963	sera
103	P	W	SCH23-y2009-s002	-0.13	sera
103	P	Y	SCH23-y2009-s002	-0.1494	sera
104	D	A	SCH23-y2009-s002	0.03166	sera
104	D	C	SCH23-y2009-s002	0.6808	sera
104	D	E	SCH23-y2009-s002	0.09588	sera
104	D	F	SCH23-y2009-s002	-0.2731	sera
104	D	G	SCH23-y2009-s002	-0.1942	sera
104	D	H	SCH23-y2009-s002	-0.02434	sera
104	D	K	SCH23-y2009-s002	-0.05624	sera
104	D	L	SCH23-y2009-s002	-0.2803	sera
104	D	M	SCH23-y2009-s002	0.0303	sera
104	D	N	SCH23-y2009-s002	-0.02662	sera
104	D	Q	SCH23-y2009-s002	0.1426	sera
104	D	R	SCH23-y2009-s002	0.02652	sera
104	D	S	SCH23-y2009-s002	0.02715	sera
104	D	T	SCH23-y2009-s002	-0.1584	sera
104	D	V	SCH23-y2009-s002	-0.3293	sera
104	D	W	SCH23-y2009-s002	-0.5087	sera
104	D	Y	SCH23-y2009-s002	-0.1652	sera
105	Y	A	SCH23-y2009-s002	0.02502	sera
105	Y	C	SCH23-y2009-s002	-0.3028	sera
105	Y	D	SCH23-y2009-s002	-0.1849	sera
105	Y	E	SCH23-y2009-s002	-0.1582	sera
105	Y	F	SCH23-y2009-s002	-0.06435	sera
105	Y	G	SCH23-y2009-s002	-0.2509	sera
105	Y	H	SCH23-y2009-s002	-0.0663	sera
105	Y	I	SCH23-y2009-s002	-0.05973	sera
105	Y	K	SCH23-y2009-s002	-0.1795	sera
105	Y	L	SCH23-y2009-s002	-0.07215	sera
105	Y	M	SCH23-y2009-s002	-0.07591	sera
105	Y	N	SCH23-y2009-s002	0.1178	sera
105	Y	P	SCH23-y2009-s002	-0.2741	sera
105	Y	Q	SCH23-y2009-s002	-0.1479	sera
105	Y	R	SCH23-y2009-s002	-0.05671	sera
105	Y	S	SCH23-y2009-s002	-0.03465	sera
105	Y	T	SCH23-y2009-s002	-0.1604	sera
105	Y	V	SCH23-y2009-s002	-0.1511	sera
105	Y	W	SCH23-y2009-s002	-0.3203	sera
106	A	C	SCH23-y2009-s002	0.03615	sera
106	A	D	SCH23-y2009-s002	0.01576	sera
106	A	E	SCH23-y2009-s002	-0.1158	sera
106	A	F	SCH23-y2009-s002	-0.1301	sera
106	A	G	SCH23-y2009-s002	-0.03652	sera
106	A	H	SCH23-y2009-s002	0.2041	sera
106	A	I	SCH23-y2009-s002	0.04665	sera
106	A	K	SCH23-y2009-s002	0.04006	sera
106	A	L	SCH23-y2009-s002	0.1154	sera
106	A	M	SCH23-y2009-s002	-0.03231	sera
106	A	N	SCH23-y2009-s002	-0.09407	sera
106	A	P	SCH23-y2009-s002	-0.05348	sera
106	A	Q	SCH23-y2009-s002	0.01812	sera
106	A	R	SCH23-y2009-s002	0.1124	sera
106	A	S	SCH23-y2009-s002	0.001916	sera
106	A	T	SCH23-y2009-s002	-0.0748	sera
106	A	V	SCH23-y2009-s002	-0.1643	sera
106	A	W	SCH23-y2009-s002	-0.06371	sera
106	A	Y	SCH23-y2009-s002	-0.1651	sera
107	S	A	SCH23-y2009-s002	-0.02054	sera
107	S	C	SCH23-y2009-s002	0.0329	sera
107	S	D	SCH23-y2009-s002	-0.0334	sera
107	S	E	SCH23-y2009-s002	0.07169	sera
107	S	F	SCH23-y2009-s002	-0.1717	sera
107	S	G	SCH23-y2009-s002	-0.0643	sera
107	S	H	SCH23-y2009-s002	-0.1489	sera
107	S	I	SCH23-y2009-s002	0.08734	sera
107	S	K	SCH23-y2009-s002	0.1322	sera
107	S	L	SCH23-y2009-s002	-0.03633	sera
107	S	M	SCH23-y2009-s002	-0.1163	sera
107	S	N	SCH23-y2009-s002	-0.1184	sera
107	S	Q	SCH23-y2009-s002	0.03476	sera
107	S	R	SCH23-y2009-s002	0.03599	sera
107	S	T	SCH23-y2009-s002	-0.04517	sera
107	S	V	SCH23-y2009-s002	-0.08534	sera
107	S	Y	SCH23-y2009-s002	-0.1759	sera
108	L	F	SCH23-y2009-s002	-0.4228	sera
108	L	I	SCH23-y2009-s002	-0.2608	sera
108	L	M	SCH23-y2009-s002	-0.3537	sera
109	R	A	SCH23-y2009-s002	-0.4102	sera
109	R	C	SCH23-y2009-s002	-0.2002	sera
109	R	E	SCH23-y2009-s002	-0.2684	sera
109	R	H	SCH23-y2009-s002	-0.3229	sera
109	R	I	SCH23-y2009-s002	-0.396	sera
109	R	K	SCH23-y2009-s002	-0.1505	sera
109	R	M	SCH23-y2009-s002	-0.6123	sera
109	R	N	SCH23-y2009-s002	-0.2105	sera
109	R	Q	SCH23-y2009-s002	-0.3295	sera
109	R	S	SCH23-y2009-s002	-0.3345	sera
109	R	T	SCH23-y2009-s002	-0.4016	sera
109	R	V	SCH23-y2009-s002	-0.4724	sera
109	R	Y	SCH23-y2009-s002	0.02918	sera
110	S	A	SCH23-y2009-s002	-0.01859	sera
110	S	D	SCH23-y2009-s002	0.2624	sera
110	S	E	SCH23-y2009-s002	0.04973	sera
110	S	F	SCH23-y2009-s002	-0.05815	sera
110	S	G	SCH23-y2009-s002	-0.1848	sera
110	S	H	SCH23-y2009-s002	-0.3605	sera
110	S	I	SCH23-y2009-s002	-0.1317	sera
110	S	K	SCH23-y2009-s002	0.04123	sera
110	S	L	SCH23-y2009-s002	0.1259	sera
110	S	M	SCH23-y2009-s002	-0.133	sera
110	S	N	SCH23-y2009-s002	-0.1218	sera
110	S	Q	SCH23-y2009-s002	-0.002339	sera
110	S	R	SCH23-y2009-s002	0.06539	sera
110	S	T	SCH23-y2009-s002	-0.05915	sera
110	S	V	SCH23-y2009-s002	0.1199	sera
110	S	Y	SCH23-y2009-s002	0.07329	sera
111	L	A	SCH23-y2009-s002	-0.1511	sera
111	L	E	SCH23-y2009-s002	-0.4845	sera
111	L	F	SCH23-y2009-s002	-0.06415	sera
111	L	H	SCH23-y2009-s002	-0.4453	sera
111	L	I	SCH23-y2009-s002	-0.04382	sera
111	L	K	SCH23-y2009-s002	-0.1169	sera
111	L	M	SCH23-y2009-s002	-0.07478	sera
111	L	N	SCH23-y2009-s002	-0.03686	sera
111	L	Q	SCH23-y2009-s002	-0.05783	sera
111	L	R	SCH23-y2009-s002	-0.4529	sera
111	L	S	SCH23-y2009-s002	-0.4646	sera
111	L	T	SCH23-y2009-s002	0.1058	sera
111	L	V	SCH23-y2009-s002	-0.09851	sera
111	L	W	SCH23-y2009-s002	-0.2386	sera
111	L	Y	SCH23-y2009-s002	0.1579	sera
112	V	A	SCH23-y2009-s002	-0.2658	sera
112	V	F	SCH23-y2009-s002	-0.1647	sera
112	V	I	SCH23-y2009-s002	0.1389	sera
112	V	L	SCH23-y2009-s002	0.03257	sera
112	V	M	SCH23-y2009-s002	-0.04412	sera
112	V	T	SCH23-y2009-s002	-0.198	sera
113	A	G	SCH23-y2009-s002	0.1109	sera
113	A	S	SCH23-y2009-s002	-0.1808	sera
113	A	T	SCH23-y2009-s002	-0.2815	sera
114	S	A	SCH23-y2009-s002	-0.01374	sera
114	S	C	SCH23-y2009-s002	-0.4518	sera
114	S	D	SCH23-y2009-s002	0.1491	sera
114	S	E	SCH23-y2009-s002	0.1997	sera
114	S	F	SCH23-y2009-s002	-0.1667	sera
114	S	G	SCH23-y2009-s002	-0.04379	sera
114	S	H	SCH23-y2009-s002	-0.08564	sera
114	S	I	SCH23-y2009-s002	0.01578	sera
114	S	K	SCH23-y2009-s002	0.08007	sera
114	S	L	SCH23-y2009-s002	0.01166	sera
114	S	M	SCH23-y2009-s002	0.05993	sera
114	S	N	SCH23-y2009-s002	-0.1272	sera
114	S	P	SCH23-y2009-s002	0.1347	sera
114	S	Q	SCH23-y2009-s002	0.08539	sera
114	S	R	SCH23-y2009-s002	-0.07405	sera
114	S	T	SCH23-y2009-s002	0.09184	sera
114	S	V	SCH23-y2009-s002	-0.01254	sera
114	S	W	SCH23-y2009-s002	-0.1237	sera
114	S	Y	SCH23-y2009-s002	-0.1896	sera
115	S	A	SCH23-y2009-s002	-0.06262	sera
115	S	C	SCH23-y2009-s002	-0.08254	sera
115	S	E	SCH23-y2009-s002	-0.01459	sera
115	S	F	SCH23-y2009-s002	-0.01091	sera
115	S	G	SCH23-y2009-s002	-0.1577	sera
115	S	H	SCH23-y2009-s002	-0.2431	sera
115	S	I	SCH23-y2009-s002	-0.08621	sera
115	S	L	SCH23-y2009-s002	-0.1104	sera
115	S	M	SCH23-y2009-s002	0.2104	sera
115	S	Q	SCH23-y2009-s002	0.004549	sera
115	S	R	SCH23-y2009-s002	-0.1442	sera
115	S	T	SCH23-y2009-s002	-0.1256	sera
115	S	V	SCH23-y2009-s002	-0.003064	sera
115	S	W	SCH23-y2009-s002	0.1039	sera
115	S	Y	SCH23-y2009-s002	-0.05885	sera
116	G	E	SCH23-y2009-s002	-0.4309	sera
117	T	A	SCH23-y2009-s002	0.2346	sera
117	T	C	SCH23-y2009-s002	-0.5193	sera
117	T	D	SCH23-y2009-s002	-0.1841	sera
117	T	E	SCH23-y2009-s002	-0.04828	sera
117	T	F	SCH23-y2009-s002	0.05642	sera
117	T	G	SCH23-y2009-s002	-0.1978	sera
117	T	H	SCH23-y2009-s002	-0.02425	sera
117	T	I	SCH23-y2009-s002	0.2991	sera
117	T	K	SCH23-y2009-s002	-0.003293	sera
117	T	M	SCH23-y2009-s002	0.08405	sera
117	T	N	SCH23-y2009-s002	-0.002041	sera
117	T	Q	SCH23-y2009-s002	-0.06265	sera
117	T	R	SCH23-y2009-s002	-0.01687	sera
117	T	S	SCH23-y2009-s002	0.04878	sera
117	T	V	SCH23-y2009-s002	0.05171	sera
117	T	W	SCH23-y2009-s002	0.2768	sera
117	T	Y	SCH23-y2009-s002	0.07743	sera
118	L	C	SCH23-y2009-s002	-0.1926	sera
118	L	F	SCH23-y2009-s002	-0.05226	sera
118	L	I	SCH23-y2009-s002	-0.06531	sera
118	L	M	SCH23-y2009-s002	-0.07356	sera
118	L	N	SCH23-y2009-s002	0.1302	sera
118	L	S	SCH23-y2009-s002	-0.2981	sera
118	L	T	SCH23-y2009-s002	-0.2884	sera
118	L	V	SCH23-y2009-s002	-0.2303	sera
118	L	W	SCH23-y2009-s002	-0.1274	sera
118	L	Y	SCH23-y2009-s002	-0.3083	sera
119	E	A	SCH23-y2009-s002	-0.1997	sera
119	E	C	SCH23-y2009-s002	-0.2932	sera
119	E	D	SCH23-y2009-s002	0.02158	sera
119	E	F	SCH23-y2009-s002	-0.03732	sera
119	E	H	SCH23-y2009-s002	-0.1372	sera
119	E	I	SCH23-y2009-s002	0.01009	sera
119	E	K	SCH23-y2009-s002	-0.02344	sera
119	E	L	SCH23-y2009-s002	-0.1719	sera
119	E	M	SCH23-y2009-s002	-0.2423	sera
119	E	Q	SCH23-y2009-s002	0.09952	sera
119	E	R	SCH23-y2009-s002	-0.1123	sera
119	E	S	SCH23-y2009-s002	-0.1555	sera
119	E	T	SCH23-y2009-s002	-0.009638	sera
119	E	V	SCH23-y2009-s002	0.2438	sera
119	E	W	SCH23-y2009-s002	-0.05504	sera
119	E	Y	SCH23-y2009-s002	-0.02043	sera
120	F	H	SCH23-y2009-s002	0.03983	sera
120	F	W	SCH23-y2009-s002	0.0578	sera
120	F	Y	SCH23-y2009-s002	-0.01101	sera
121	K	A	SCH23-y2009-s002	-0.00569	sera
121	K	C	SCH23-y2009-s002	-0.04897	sera
121	K	D	SCH23-y2009-s002	-0.02108	sera
121	K	E	SCH23-y2009-s002	-0.001716	sera
121	K	F	SCH23-y2009-s002	-0.03447	sera
121	K	G	SCH23-y2009-s002	-0.01906	sera
121	K	H	SCH23-y2009-s002	0.07777	sera
121	K	I	SCH23-y2009-s002	-0.04869	sera
121	K	L	SCH23-y2009-s002	-0.01744	sera
121	K	M	SCH23-y2009-s002	-0.01189	sera
121	K	N	SCH23-y2009-s002	-0.2073	sera
121	K	Q	SCH23-y2009-s002	0.0949	sera
121	K	R	SCH23-y2009-s002	-0.006476	sera
121	K	S	SCH23-y2009-s002	-0.08382	sera
121	K	T	SCH23-y2009-s002	0.1216	sera
121	K	V	SCH23-y2009-s002	-0.1689	sera
121	K	W	SCH23-y2009-s002	-0.1111	sera
121	K	Y	SCH23-y2009-s002	0.05879	sera
122	N	A	SCH23-y2009-s002	-0.0103	sera
122	N	C	SCH23-y2009-s002	-0.0933	sera
122	N	D	SCH23-y2009-s002	0.01866	sera
122	N	E	SCH23-y2009-s002	-0.02021	sera
122	N	F	SCH23-y2009-s002	-0.04318	sera
122	N	G	SCH23-y2009-s002	0.07451	sera
122	N	H	SCH23-y2009-s002	0.0518	sera
122	N	I	SCH23-y2009-s002	-0.009194	sera
122	N	K	SCH23-y2009-s002	0.09137	sera
122	N	L	SCH23-y2009-s002	-0.07046	sera
122	N	M	SCH23-y2009-s002	-0.1272	sera
122	N	P	SCH23-y2009-s002	0.1551	sera
122	N	Q	SCH23-y2009-s002	-0.05322	sera
122	N	R	SCH23-y2009-s002	-0.1044	sera
122	N	S	SCH23-y2009-s002	-0.07344	sera
122	N	T	SCH23-y2009-s002	-0.03073	sera
122	N	V	SCH23-y2009-s002	0.05037	sera
122	N	W	SCH23-y2009-s002	0.1471	sera
122	N	Y	SCH23-y2009-s002	-0.06787	sera
123	E	Q	SCH23-y2009-s002	-0.5995	sera
124	S	A	SCH23-y2009-s002	-0.002422	sera
124	S	C	SCH23-y2009-s002	-0.164	sera
124	S	D	SCH23-y2009-s002	-0.1103	sera
124	S	E	SCH23-y2009-s002	-0.03055	sera
124	S	F	SCH23-y2009-s002	0.06483	sera
124	S	G	SCH23-y2009-s002	0.02603	sera
124	S	H	SCH23-y2009-s002	-0.002901	sera
124	S	I	SCH23-y2009-s002	-0.00712	sera
124	S	K	SCH23-y2009-s002	-0.0702	sera
124	S	L	SCH23-y2009-s002	0.189	sera
124	S	M	SCH23-y2009-s002	-0.01083	sera
124	S	N	SCH23-y2009-s002	0.07377	sera
124	S	P	SCH23-y2009-s002	-0.005913	sera
124	S	Q	SCH23-y2009-s002	0.1014	sera
124	S	R	SCH23-y2009-s002	-0.04187	sera
124	S	T	SCH23-y2009-s002	0.1526	sera
124	S	V	SCH23-y2009-s002	0.05733	sera
124	S	W	SCH23-y2009-s002	-0.1175	sera
124	S	Y	SCH23-y2009-s002	0.07222	sera
125	F	L	SCH23-y2009-s002	-0.06545	sera
125	F	M	SCH23-y2009-s002	-0.05586	sera
125	F	W	SCH23-y2009-s002	-0.06338	sera
125	F	Y	SCH23-y2009-s002	0.08805	sera
126	N	A	SCH23-y2009-s002	0.04532	sera
126	N	C	SCH23-y2009-s002	-0.2242	sera
126	N	D	SCH23-y2009-s002	0.04959	sera
126	N	E	SCH23-y2009-s002	-0.02038	sera
126	N	G	SCH23-y2009-s002	-0.06687	sera
126	N	H	SCH23-y2009-s002	0.09878	sera
126	N	I	SCH23-y2009-s002	0.1006	sera
126	N	K	SCH23-y2009-s002	-0.02705	sera
126	N	L	SCH23-y2009-s002	0.06638	sera
126	N	M	SCH23-y2009-s002	0.1567	sera
126	N	Q	SCH23-y2009-s002	0.2661	sera
126	N	R	SCH23-y2009-s002	0.08042	sera
126	N	S	SCH23-y2009-s002	0.1758	sera
126	N	T	SCH23-y2009-s002	0.2155	sera
126	N	V	SCH23-y2009-s002	0.1914	sera
126	N	W	SCH23-y2009-s002	-0.2082	sera
126	N	Y	SCH23-y2009-s002	-0.06351	sera
127	W	F	SCH23-y2009-s002	-0.2041	sera
127	W	I	SCH23-y2009-s002	-0.1759	sera
127	W	Y	SCH23-y2009-s002	-0.2481	sera
128	T	A	SCH23-y2009-s002	-0.1857	sera
128	T	C	SCH23-y2009-s002	0.2472	sera
128	T	D	SCH23-y2009-s002	-0.06687	sera
128	T	E	SCH23-y2009-s002	-0.09146	sera
128	T	F	SCH23-y2009-s002	0.1308	sera
128	T	G	SCH23-y2009-s002	-0.06959	sera
128	T	H	SCH23-y2009-s002	0.3002	sera
128	T	I	SCH23-y2009-s002	0.2095	sera
128	T	K	SCH23-y2009-s002	-0.257	sera
128	T	L	SCH23-y2009-s002	0.1859	sera
128	T	M	SCH23-y2009-s002	-0.03927	sera
128	T	N	SCH23-y2009-s002	0.1955	sera
128	T	P	SCH23-y2009-s002	-0.01245	sera
128	T	Q	SCH23-y2009-s002	-0.05768	sera
128	T	R	SCH23-y2009-s002	0.119	sera
128	T	S	SCH23-y2009-s002	0.1101	sera
128	T	V	SCH23-y2009-s002	0.2047	sera
128	T	W	SCH23-y2009-s002	-0.009959	sera
128	T	Y	SCH23-y2009-s002	0.1574	sera
129	G	A	SCH23-y2009-s002	0.05733	sera
129	G	C	SCH23-y2009-s002	-0.4226	sera
129	G	D	SCH23-y2009-s002	-0.02453	sera
129	G	E	SCH23-y2009-s002	0.01231	sera
129	G	F	SCH23-y2009-s002	-0.002528	sera
129	G	H	SCH23-y2009-s002	0.07016	sera
129	G	I	SCH23-y2009-s002	0.003462	sera
129	G	K	SCH23-y2009-s002	-0.3932	sera
129	G	L	SCH23-y2009-s002	0.001294	sera
129	G	M	SCH23-y2009-s002	-0.001317	sera
129	G	N	SCH23-y2009-s002	-0.0226	sera
129	G	Q	SCH23-y2009-s002	-0.1	sera
129	G	R	SCH23-y2009-s002	0.1105	sera
129	G	S	SCH23-y2009-s002	-0.08979	sera
129	G	V	SCH23-y2009-s002	-0.08294	sera
129	G	W	SCH23-y2009-s002	-0.06247	sera
129	G	Y	SCH23-y2009-s002	-0.2688	sera
130	V	A	SCH23-y2009-s002	-0.08858	sera
130	V	C	SCH23-y2009-s002	-0.07981	sera
130	V	I	SCH23-y2009-s002	-0.1166	sera
130	V	L	SCH23-y2009-s002	0.09637	sera
130	V	M	SCH23-y2009-s002	0.03286	sera
130	V	S	SCH23-y2009-s002	-0.01456	sera
130	V	T	SCH23-y2009-s002	-0.124	sera
131	K	A	SCH23-y2009-s002	-0.8264	sera
131	K	C	SCH23-y2009-s002	-0.413	sera
131	K	D	SCH23-y2009-s002	-0.2837	sera
131	K	E	SCH23-y2009-s002	-0.2883	sera
131	K	F	SCH23-y2009-s002	-0.5734	sera
131	K	G	SCH23-y2009-s002	-0.8553	sera
131	K	H	SCH23-y2009-s002	-1.036	sera
131	K	I	SCH23-y2009-s002	-0.4865	sera
131	K	L	SCH23-y2009-s002	-0.7627	sera
131	K	M	SCH23-y2009-s002	-1.014	sera
131	K	N	SCH23-y2009-s002	-0.8486	sera
131	K	Q	SCH23-y2009-s002	-0.539	sera
131	K	R	SCH23-y2009-s002	-0.4938	sera
131	K	S	SCH23-y2009-s002	-0.8317	sera
131	K	V	SCH23-y2009-s002	-0.3964	sera
131	K	W	SCH23-y2009-s002	-1.229	sera
131	K	Y	SCH23-y2009-s002	-1.236	sera
132	Q	A	SCH23-y2009-s002	-0.1573	sera
132	Q	D	SCH23-y2009-s002	-0.2605	sera
132	Q	E	SCH23-y2009-s002	-0.05184	sera
132	Q	F	SCH23-y2009-s002	-0.08427	sera
132	Q	G	SCH23-y2009-s002	-0.2381	sera
132	Q	H	SCH23-y2009-s002	0.03913	sera
132	Q	I	SCH23-y2009-s002	-0.04834	sera
132	Q	K	SCH23-y2009-s002	-0.341	sera
132	Q	L	SCH23-y2009-s002	-0.238	sera
132	Q	M	SCH23-y2009-s002	-0.01539	sera
132	Q	N	SCH23-y2009-s002	0.009021	sera
132	Q	P	SCH23-y2009-s002	-0.0803	sera
132	Q	R	SCH23-y2009-s002	-0.2502	sera
132	Q	S	SCH23-y2009-s002	-0.1542	sera
132	Q	T	SCH23-y2009-s002	-0.008651	sera
132	Q	V	SCH23-y2009-s002	0.1017	sera
132	Q	Y	SCH23-y2009-s002	-0.309	sera
133	N	A	SCH23-y2009-s002	-0.2775	sera
133	N	D	SCH23-y2009-s002	-0.01417	sera
133	N	E	SCH23-y2009-s002	-0.02335	sera
133	N	F	SCH23-y2009-s002	-0.1344	sera
133	N	G	SCH23-y2009-s002	-0.1173	sera
133	N	H	SCH23-y2009-s002	-0.007837	sera
133	N	K	SCH23-y2009-s002	-0.7202	sera
133	N	L	SCH23-y2009-s002	-0.4214	sera
133	N	M	SCH23-y2009-s002	-0.1408	sera
133	N	Q	SCH23-y2009-s002	-0.1335	sera
133	N	R	SCH23-y2009-s002	-0.5384	sera
133	N	S	SCH23-y2009-s002	0.0409	sera
133	N	T	SCH23-y2009-s002	-0.07853	sera
133	N	W	SCH23-y2009-s002	-0.4194	sera
133	N	Y	SCH23-y2009-s002	-0.11	sera
135	T	A	SCH23-y2009-s002	0.1508	sera
135	T	C	SCH23-y2009-s002	-0.0424	sera
135	T	D	SCH23-y2009-s002	-0.3852	sera
135	T	E	SCH23-y2009-s002	-0.4959	sera
135	T	F	SCH23-y2009-s002	-0.09069	sera
135	T	G	SCH23-y2009-s002	0.07629	sera
135	T	H	SCH23-y2009-s002	-0.1171	sera
135	T	I	SCH23-y2009-s002	0.196	sera
135	T	K	SCH23-y2009-s002	-0.3022	sera
135	T	L	SCH23-y2009-s002	0.1385	sera
135	T	M	SCH23-y2009-s002	0.004146	sera
135	T	N	SCH23-y2009-s002	0.03946	sera
135	T	P	SCH23-y2009-s002	0.6387	sera
135	T	Q	SCH23-y2009-s002	-0.1679	sera
135	T	R	SCH23-y2009-s002	-0.4245	sera
135	T	S	SCH23-y2009-s002	0.05193	sera
135	T	V	SCH23-y2009-s002	-0.1478	sera
135	T	W	SCH23-y2009-s002	0.07236	sera
135	T	Y	SCH23-y2009-s002	-0.148	sera
136	S	A	SCH23-y2009-s002	0.151	sera
136	S	D	SCH23-y2009-s002	0.5463	sera
136	S	G	SCH23-y2009-s002	0.9173	sera
136	S	I	SCH23-y2009-s002	0.2568	sera
136	S	L	SCH23-y2009-s002	0.4551	sera
136	S	M	SCH23-y2009-s002	0.5659	sera
136	S	T	SCH23-y2009-s002	-0.06176	sera
136	S	V	SCH23-y2009-s002	0.3172	sera
136	S	W	SCH23-y2009-s002	0.8467	sera
136	S	Y	SCH23-y2009-s002	0.4708	sera
137	S	A	SCH23-y2009-s002	0.204	sera
137	S	C	SCH23-y2009-s002	-0.2387	sera
137	S	D	SCH23-y2009-s002	0.9788	sera
137	S	E	SCH23-y2009-s002	0.9176	sera
137	S	F	SCH23-y2009-s002	-0.2674	sera
137	S	G	SCH23-y2009-s002	0.3622	sera
137	S	H	SCH23-y2009-s002	-1.715	sera
137	S	I	SCH23-y2009-s002	0.4021	sera
137	S	K	SCH23-y2009-s002	0.3786	sera
137	S	L	SCH23-y2009-s002	0.3013	sera
137	S	M	SCH23-y2009-s002	0.3394	sera
137	S	N	SCH23-y2009-s002	0.292	sera
137	S	Q	SCH23-y2009-s002	-0.07017	sera
137	S	R	SCH23-y2009-s002	0.1038	sera
137	S	T	SCH23-y2009-s002	0.3339	sera
137	S	V	SCH23-y2009-s002	0.334	sera
137	S	W	SCH23-y2009-s002	-0.2095	sera
137	S	Y	SCH23-y2009-s002	-0.2444	sera
138	A	D	SCH23-y2009-s002	0.5374	sera
138	A	E	SCH23-y2009-s002	0.5897	sera
138	A	F	SCH23-y2009-s002	0.5537	sera
138	A	G	SCH23-y2009-s002	-0.05031	sera
138	A	H	SCH23-y2009-s002	-0.05805	sera
138	A	I	SCH23-y2009-s002	0.6511	sera
138	A	K	SCH23-y2009-s002	-0.228	sera
138	A	N	SCH23-y2009-s002	-0.2987	sera
138	A	Q	SCH23-y2009-s002	0.5747	sera
138	A	S	SCH23-y2009-s002	0.1307	sera
138	A	T	SCH23-y2009-s002	0.514	sera
138	A	V	SCH23-y2009-s002	-0.321	sera
138	A	W	SCH23-y2009-s002	0.4378	sera
138	A	Y	SCH23-y2009-s002	0.6993	sera
140	K	A	SCH23-y2009-s002	-0.3057	sera
140	K	D	SCH23-y2009-s002	-0.8308	sera
140	K	E	SCH23-y2009-s002	-0.6758	sera
140	K	F	SCH23-y2009-s002	-0.5542	sera
140	K	G	SCH23-y2009-s002	-0.2893	sera
140	K	H	SCH23-y2009-s002	-0.652	sera
140	K	I	SCH23-y2009-s002	-0.606	sera
140	K	L	SCH23-y2009-s002	-0.2677	sera
140	K	M	SCH23-y2009-s002	-0.05376	sera
140	K	N	SCH23-y2009-s002	-0.08272	sera
140	K	P	SCH23-y2009-s002	-0.3351	sera
140	K	Q	SCH23-y2009-s002	-0.1889	sera
140	K	R	SCH23-y2009-s002	-0.2968	sera
140	K	S	SCH23-y2009-s002	-0.3043	sera
140	K	T	SCH23-y2009-s002	-0.8137	sera
140	K	V	SCH23-y2009-s002	-0.7783	sera
140	K	W	SCH23-y2009-s002	-0.8323	sera
140	K	Y	SCH23-y2009-s002	-0.3994	sera
141	R	A	SCH23-y2009-s002	0.004474	sera
141	R	C	SCH23-y2009-s002	-0.2496	sera
141	R	D	SCH23-y2009-s002	-0.04676	sera
141	R	E	SCH23-y2009-s002	0.07814	sera
141	R	F	SCH23-y2009-s002	-0.1665	sera
141	R	H	SCH23-y2009-s002	-0.1119	sera
141	R	I	SCH23-y2009-s002	0.06018	sera
141	R	K	SCH23-y2009-s002	0.2187	sera
141	R	L	SCH23-y2009-s002	0.008125	sera
141	R	M	SCH23-y2009-s002	-0.1422	sera
141	R	N	SCH23-y2009-s002	-0.05617	sera
141	R	S	SCH23-y2009-s002	0.3364	sera
141	R	T	SCH23-y2009-s002	-0.0879	sera
141	R	V	SCH23-y2009-s002	-0.04588	sera
141	R	W	SCH23-y2009-s002	-0.06424	sera
141	R	Y	SCH23-y2009-s002	-0.2986	sera
142	G	A	SCH23-y2009-s002	0.08292	sera
142	G	C	SCH23-y2009-s002	-0.2727	sera
142	G	D	SCH23-y2009-s002	-0.158	sera
142	G	E	SCH23-y2009-s002	0.007235	sera
142	G	F	SCH23-y2009-s002	-0.006062	sera
142	G	H	SCH23-y2009-s002	0.01266	sera
142	G	I	SCH23-y2009-s002	-0.1982	sera
142	G	L	SCH23-y2009-s002	-0.123	sera
142	G	M	SCH23-y2009-s002	0.01335	sera
142	G	N	SCH23-y2009-s002	0.3086	sera
142	G	Q	SCH23-y2009-s002	-0.04368	sera
142	G	R	SCH23-y2009-s002	-0.1257	sera
142	G	S	SCH23-y2009-s002	0.01955	sera
142	G	T	SCH23-y2009-s002	-0.1719	sera
142	G	V	SCH23-y2009-s002	-0.3285	sera
142	G	W	SCH23-y2009-s002	0.1717	sera
142	G	Y	SCH23-y2009-s002	-0.02949	sera
143	S	A	SCH23-y2009-s002	0.01041	sera
143	S	C	SCH23-y2009-s002	0.02085	sera
143	S	D	SCH23-y2009-s002	-0.4704	sera
143	S	E	SCH23-y2009-s002	-0.3616	sera
143	S	F	SCH23-y2009-s002	-0.4231	sera
143	S	G	SCH23-y2009-s002	0.274	sera
143	S	H	SCH23-y2009-s002	-0.35	sera
143	S	I	SCH23-y2009-s002	0.06964	sera
143	S	K	SCH23-y2009-s002	0.2785	sera
143	S	L	SCH23-y2009-s002	-0.09336	sera
143	S	M	SCH23-y2009-s002	-0.3294	sera
143	S	N	SCH23-y2009-s002	0.008508	sera
143	S	P	SCH23-y2009-s002	-0.3912	sera
143	S	Q	SCH23-y2009-s002	-0.03249	sera
143	S	R	SCH23-y2009-s002	0.4146	sera
143	S	T	SCH23-y2009-s002	0.2434	sera
143	S	V	SCH23-y2009-s002	-0.2886	sera
143	S	W	SCH23-y2009-s002	-0.8725	sera
143	S	Y	SCH23-y2009-s002	-0.8096	sera
144	S	A	SCH23-y2009-s002	0.1037	sera
144	S	C	SCH23-y2009-s002	-0.2133	sera
144	S	D	SCH23-y2009-s002	0.1475	sera
144	S	E	SCH23-y2009-s002	0.4944	sera
144	S	F	SCH23-y2009-s002	0.09491	sera
144	S	G	SCH23-y2009-s002	-0.06766	sera
144	S	H	SCH23-y2009-s002	-0.6942	sera
144	S	I	SCH23-y2009-s002	-0.3307	sera
144	S	K	SCH23-y2009-s002	-1.63	sera
144	S	L	SCH23-y2009-s002	-0.1642	sera
144	S	M	SCH23-y2009-s002	-0.06136	sera
144	S	N	SCH23-y2009-s002	0.05871	sera
144	S	P	SCH23-y2009-s002	-0.2924	sera
144	S	Q	SCH23-y2009-s002	-0.04366	sera
144	S	R	SCH23-y2009-s002	-1.454	sera
144	S	T	SCH23-y2009-s002	-0.04858	sera
144	S	V	SCH23-y2009-s002	-0.3405	sera
144	S	W	SCH23-y2009-s002	0.1708	sera
144	S	Y	SCH23-y2009-s002	0.3189	sera
145	S	A	SCH23-y2009-s002	-0.2301	sera
145	S	C	SCH23-y2009-s002	0.4874	sera
145	S	D	SCH23-y2009-s002	0.8428	sera
145	S	E	SCH23-y2009-s002	0.726	sera
145	S	F	SCH23-y2009-s002	0.239	sera
145	S	G	SCH23-y2009-s002	0.1514	sera
145	S	I	SCH23-y2009-s002	-0.07694	sera
145	S	K	SCH23-y2009-s002	0.4554	sera
145	S	L	SCH23-y2009-s002	0.2697	sera
145	S	M	SCH23-y2009-s002	0.6622	sera
145	S	N	SCH23-y2009-s002	0.09725	sera
145	S	Q	SCH23-y2009-s002	0.5729	sera
145	S	R	SCH23-y2009-s002	0.4168	sera
145	S	T	SCH23-y2009-s002	-0.2372	sera
145	S	V	SCH23-y2009-s002	0.2113	sera
145	S	W	SCH23-y2009-s002	0.6318	sera
145	S	Y	SCH23-y2009-s002	0.2456	sera
146	S	A	SCH23-y2009-s002	0.104	sera
146	S	C	SCH23-y2009-s002	-0.1854	sera
146	S	D	SCH23-y2009-s002	0.2855	sera
146	S	E	SCH23-y2009-s002	-0.07422	sera
146	S	F	SCH23-y2009-s002	-0.278	sera
146	S	G	SCH23-y2009-s002	0.1308	sera
146	S	K	SCH23-y2009-s002	-0.04849	sera
146	S	M	SCH23-y2009-s002	-0.5265	sera
146	S	T	SCH23-y2009-s002	0.021	sera
146	S	V	SCH23-y2009-s002	-0.2333	sera
146	S	W	SCH23-y2009-s002	-0.2388	sera
146	S	Y	SCH23-y2009-s002	-0.1398	sera
147	F	W	SCH23-y2009-s002	0.1892	sera
147	F	Y	SCH23-y2009-s002	0.5984	sera
148	F	W	SCH23-y2009-s002	-0.09764	sera
148	F	Y	SCH23-y2009-s002	-0.04034	sera
149	S	A	SCH23-y2009-s002	0.04401	sera
149	S	E	SCH23-y2009-s002	-0.06176	sera
149	S	F	SCH23-y2009-s002	-0.1886	sera
149	S	G	SCH23-y2009-s002	0.1089	sera
149	S	H	SCH23-y2009-s002	-0.07145	sera
149	S	I	SCH23-y2009-s002	-0.1242	sera
149	S	K	SCH23-y2009-s002	-0.034	sera
149	S	L	SCH23-y2009-s002	-0.1194	sera
149	S	M	SCH23-y2009-s002	-0.01481	sera
149	S	N	SCH23-y2009-s002	-0.04099	sera
149	S	Q	SCH23-y2009-s002	0.01522	sera
149	S	R	SCH23-y2009-s002	0.009618	sera
149	S	T	SCH23-y2009-s002	-0.02477	sera
149	S	V	SCH23-y2009-s002	-0.2591	sera
149	S	W	SCH23-y2009-s002	-0.03152	sera
149	S	Y	SCH23-y2009-s002	-0.1742	sera
150	R	A	SCH23-y2009-s002	-0.02678	sera
150	R	C	SCH23-y2009-s002	-0.4914	sera
150	R	F	SCH23-y2009-s002	0.06121	sera
150	R	G	SCH23-y2009-s002	-0.3059	sera
150	R	H	SCH23-y2009-s002	0.1514	sera
150	R	I	SCH23-y2009-s002	-0.02712	sera
150	R	K	SCH23-y2009-s002	-0.1198	sera
150	R	M	SCH23-y2009-s002	-0.3043	sera
150	R	N	SCH23-y2009-s002	-0.07031	sera
150	R	S	SCH23-y2009-s002	-0.004635	sera
150	R	T	SCH23-y2009-s002	0.1717	sera
150	R	V	SCH23-y2009-s002	-0.153	sera
150	R	Y	SCH23-y2009-s002	0.05984	sera
151	L	F	SCH23-y2009-s002	-0.2274	sera
151	L	I	SCH23-y2009-s002	-0.3244	sera
151	L	M	SCH23-y2009-s002	0.03306	sera
151	L	V	SCH23-y2009-s002	-0.4454	sera
152	N	D	SCH23-y2009-s002	-0.293	sera
152	N	E	SCH23-y2009-s002	0.123	sera
153	W	V	SCH23-y2009-s002	0.6471	sera
154	L	I	SCH23-y2009-s002	0.3117	sera
154	L	M	SCH23-y2009-s002	0.04937	sera
154	L	V	SCH23-y2009-s002	0.01046	sera
155	T	A	SCH23-y2009-s002	0.2863	sera
155	T	C	SCH23-y2009-s002	0.4014	sera
155	T	F	SCH23-y2009-s002	0.1619	sera
155	T	H	SCH23-y2009-s002	0.3976	sera
155	T	I	SCH23-y2009-s002	-0.3582	sera
155	T	N	SCH23-y2009-s002	0.0005089	sera
155	T	S	SCH23-y2009-s002	0.2455	sera
155	T	V	SCH23-y2009-s002	-0.1196	sera
155	T	W	SCH23-y2009-s002	0.3682	sera
155	T	Y	SCH23-y2009-s002	-0.1841	sera
156	S	A	SCH23-y2009-s002	-0.141	sera
156	S	C	SCH23-y2009-s002	-0.1527	sera
156	S	D	SCH23-y2009-s002	0.217	sera
156	S	E	SCH23-y2009-s002	-0.1536	sera
156	S	F	SCH23-y2009-s002	-0.1422	sera
156	S	G	SCH23-y2009-s002	-0.9489	sera
156	S	H	SCH23-y2009-s002	-0.9944	sera
156	S	I	SCH23-y2009-s002	-0.3048	sera
156	S	K	SCH23-y2009-s002	0.26	sera
156	S	M	SCH23-y2009-s002	-0.5368	sera
156	S	N	SCH23-y2009-s002	-0.5772	sera
156	S	Q	SCH23-y2009-s002	-0.4944	sera
156	S	R	SCH23-y2009-s002	0.3291	sera
156	S	T	SCH23-y2009-s002	0.02603	sera
156	S	V	SCH23-y2009-s002	-0.1458	sera
156	S	W	SCH23-y2009-s002	-0.07527	sera
156	S	Y	SCH23-y2009-s002	-0.3404	sera
157	L	A	SCH23-y2009-s002	-0.2938	sera
157	L	C	SCH23-y2009-s002	-0.2273	sera
157	L	D	SCH23-y2009-s002	-0.3678	sera
157	L	E	SCH23-y2009-s002	-0.2557	sera
157	L	F	SCH23-y2009-s002	0.0212	sera
157	L	G	SCH23-y2009-s002	-0.1632	sera
157	L	H	SCH23-y2009-s002	-0.08309	sera
157	L	I	SCH23-y2009-s002	0.1472	sera
157	L	K	SCH23-y2009-s002	0.0853	sera
157	L	M	SCH23-y2009-s002	-0.2859	sera
157	L	N	SCH23-y2009-s002	-0.2684	sera
157	L	P	SCH23-y2009-s002	0.2541	sera
157	L	Q	SCH23-y2009-s002	-0.1655	sera
157	L	R	SCH23-y2009-s002	0.08507	sera
157	L	S	SCH23-y2009-s002	-0.2718	sera
157	L	T	SCH23-y2009-s002	-0.08744	sera
157	L	V	SCH23-y2009-s002	-0.02659	sera
157	L	W	SCH23-y2009-s002	-0.3078	sera
157	L	Y	SCH23-y2009-s002	-0.05883	sera
158	N	A	SCH23-y2009-s002	-0.1379	sera
158	N	D	SCH23-y2009-s002	-0.07277	sera
158	N	E	SCH23-y2009-s002	0.0352	sera
158	N	G	SCH23-y2009-s002	0.09122	sera
158	N	H	SCH23-y2009-s002	0.04951	sera
158	N	I	SCH23-y2009-s002	-0.2907	sera
158	N	K	SCH23-y2009-s002	-0.1646	sera
158	N	L	SCH23-y2009-s002	-0.6156	sera
158	N	M	SCH23-y2009-s002	-0.3448	sera
158	N	P	SCH23-y2009-s002	0.1637	sera
158	N	Q	SCH23-y2009-s002	-0.06237	sera
158	N	R	SCH23-y2009-s002	-0.01202	sera
158	N	S	SCH23-y2009-s002	-0.02762	sera
158	N	T	SCH23-y2009-s002	-0.1137	sera
158	N	V	SCH23-y2009-s002	-0.2979	sera
158	N	W	SCH23-y2009-s002	-0.2945	sera
158	N	Y	SCH23-y2009-s002	-0.2187	sera
159	N	A	SCH23-y2009-s002	-0.4788	sera
159	N	D	SCH23-y2009-s002	0.02082	sera
159	N	E	SCH23-y2009-s002	-0.1368	sera
159	N	F	SCH23-y2009-s002	-1.122	sera
159	N	H	SCH23-y2009-s002	-0.5015	sera
159	N	I	SCH23-y2009-s002	-0.2967	sera
159	N	K	SCH23-y2009-s002	0.2106	sera
159	N	L	SCH23-y2009-s002	-0.6938	sera
159	N	M	SCH23-y2009-s002	-0.9642	sera
159	N	P	SCH23-y2009-s002	0.4028	sera
159	N	Q	SCH23-y2009-s002	-0.02307	sera
159	N	R	SCH23-y2009-s002	-0.3023	sera
159	N	S	SCH23-y2009-s002	-0.3118	sera
159	N	T	SCH23-y2009-s002	-0.02651	sera
159	N	V	SCH23-y2009-s002	-0.2857	sera
159	N	W	SCH23-y2009-s002	-0.9496	sera
159	N	Y	SCH23-y2009-s002	-0.7314	sera
160	I	A	SCH23-y2009-s002	0.01114	sera
160	I	C	SCH23-y2009-s002	-0.003707	sera
160	I	D	SCH23-y2009-s002	-0.003464	sera
160	I	E	SCH23-y2009-s002	-0.1309	sera
160	I	F	SCH23-y2009-s002	-0.0937	sera
160	I	G	SCH23-y2009-s002	0.004184	sera
160	I	H	SCH23-y2009-s002	-0.2398	sera
160	I	K	SCH23-y2009-s002	-0.02809	sera
160	I	L	SCH23-y2009-s002	-0.1001	sera
160	I	M	SCH23-y2009-s002	-0.02948	sera
160	I	N	SCH23-y2009-s002	0.1342	sera
160	I	P	SCH23-y2009-s002	0.1976	sera
160	I	Q	SCH23-y2009-s002	-0.01704	sera
160	I	R	SCH23-y2009-s002	0.3076	sera
160	I	S	SCH23-y2009-s002	-0.04345	sera
160	I	T	SCH23-y2009-s002	-0.1476	sera
160	I	V	SCH23-y2009-s002	0.1392	sera
160	I	W	SCH23-y2009-s002	0.04868	sera
160	I	Y	SCH23-y2009-s002	0.04996	sera
161	Y	A	SCH23-y2009-s002	0.2081	sera
161	Y	C	SCH23-y2009-s002	-0.132	sera
161	Y	D	SCH23-y2009-s002	0.2278	sera
161	Y	E	SCH23-y2009-s002	0.3797	sera
161	Y	F	SCH23-y2009-s002	0.03431	sera
161	Y	H	SCH23-y2009-s002	0.009894	sera
161	Y	I	SCH23-y2009-s002	0.07908	sera
161	Y	K	SCH23-y2009-s002	0.504	sera
161	Y	M	SCH23-y2009-s002	-0.1464	sera
161	Y	N	SCH23-y2009-s002	0.09939	sera
161	Y	P	SCH23-y2009-s002	-0.07228	sera
161	Y	Q	SCH23-y2009-s002	0.4854	sera
161	Y	R	SCH23-y2009-s002	-0.5441	sera
161	Y	S	SCH23-y2009-s002	0.193	sera
161	Y	T	SCH23-y2009-s002	0.5088	sera
161	Y	V	SCH23-y2009-s002	0.3622	sera
161	Y	W	SCH23-y2009-s002	0.1141	sera
162	P	E	SCH23-y2009-s002	-0.4249	sera
162	P	G	SCH23-y2009-s002	0.174	sera
162	P	H	SCH23-y2009-s002	-0.05838	sera
162	P	I	SCH23-y2009-s002	-0.1133	sera
162	P	K	SCH23-y2009-s002	-0.1531	sera
162	P	L	SCH23-y2009-s002	-0.2363	sera
162	P	M	SCH23-y2009-s002	-0.1582	sera
162	P	Q	SCH23-y2009-s002	-0.4523	sera
162	P	R	SCH23-y2009-s002	0.03759	sera
162	P	S	SCH23-y2009-s002	-0.4905	sera
162	P	T	SCH23-y2009-s002	-0.105	sera
162	P	V	SCH23-y2009-s002	-0.3843	sera
162	P	W	SCH23-y2009-s002	-0.1276	sera
163	A	C	SCH23-y2009-s002	0.05567	sera
163	A	D	SCH23-y2009-s002	0.1692	sera
163	A	E	SCH23-y2009-s002	0.3796	sera
163	A	F	SCH23-y2009-s002	0.3243	sera
163	A	K	SCH23-y2009-s002	0.4658	sera
163	A	L	SCH23-y2009-s002	-0.1887	sera
163	A	N	SCH23-y2009-s002	0.4052	sera
163	A	P	SCH23-y2009-s002	0.5217	sera
163	A	Q	SCH23-y2009-s002	0.242	sera
163	A	R	SCH23-y2009-s002	0.1615	sera
163	A	S	SCH23-y2009-s002	-0.02359	sera
163	A	T	SCH23-y2009-s002	0.2308	sera
163	A	V	SCH23-y2009-s002	-0.1789	sera
163	A	Y	SCH23-y2009-s002	0.4282	sera
164	Q	A	SCH23-y2009-s002	0.3479	sera
164	Q	H	SCH23-y2009-s002	-0.03628	sera
164	Q	L	SCH23-y2009-s002	0.1548	sera
164	Q	M	SCH23-y2009-s002	-0.05173	sera
164	Q	N	SCH23-y2009-s002	0.2721	sera
164	Q	S	SCH23-y2009-s002	0.4267	sera
164	Q	T	SCH23-y2009-s002	0.6345	sera
164	Q	V	SCH23-y2009-s002	0.07902	sera
165	N	A	SCH23-y2009-s002	0.2467	sera
165	N	C	SCH23-y2009-s002	0.5722	sera
165	N	D	SCH23-y2009-s002	0.3515	sera
165	N	E	SCH23-y2009-s002	0.5235	sera
165	N	F	SCH23-y2009-s002	0.4563	sera
165	N	G	SCH23-y2009-s002	0.2751	sera
165	N	H	SCH23-y2009-s002	0.3234	sera
165	N	I	SCH23-y2009-s002	0.07714	sera
165	N	K	SCH23-y2009-s002	0.2526	sera
165	N	L	SCH23-y2009-s002	0.4527	sera
165	N	M	SCH23-y2009-s002	0.6455	sera
165	N	P	SCH23-y2009-s002	1.396	sera
165	N	Q	SCH23-y2009-s002	0.2963	sera
165	N	R	SCH23-y2009-s002	0.1284	sera
165	N	S	SCH23-y2009-s002	0.03135	sera
165	N	T	SCH23-y2009-s002	0.2127	sera
165	N	V	SCH23-y2009-s002	0.3086	sera
165	N	W	SCH23-y2009-s002	0.4561	sera
165	N	Y	SCH23-y2009-s002	0.2592	sera
166	V	A	SCH23-y2009-s002	0.2058	sera
166	V	C	SCH23-y2009-s002	0.1305	sera
166	V	E	SCH23-y2009-s002	0.05016	sera
166	V	F	SCH23-y2009-s002	-0.01064	sera
166	V	H	SCH23-y2009-s002	-0.2533	sera
166	V	I	SCH23-y2009-s002	-0.001235	sera
166	V	K	SCH23-y2009-s002	0.007359	sera
166	V	L	SCH23-y2009-s002	0.007514	sera
166	V	M	SCH23-y2009-s002	0.2348	sera
166	V	N	SCH23-y2009-s002	-0.2556	sera
166	V	P	SCH23-y2009-s002	-0.2603	sera
166	V	Q	SCH23-y2009-s002	-0.06905	sera
166	V	R	SCH23-y2009-s002	-0.05454	sera
166	V	S	SCH23-y2009-s002	-0.001657	sera
166	V	T	SCH23-y2009-s002	-0.2592	sera
166	V	W	SCH23-y2009-s002	-0.2517	sera
166	V	Y	SCH23-y2009-s002	-0.2484	sera
167	T	A	SCH23-y2009-s002	0.3718	sera
167	T	C	SCH23-y2009-s002	0.1265	sera
167	T	D	SCH23-y2009-s002	0.005035	sera
167	T	E	SCH23-y2009-s002	0.01415	sera
167	T	F	SCH23-y2009-s002	0.4657	sera
167	T	G	SCH23-y2009-s002	0.1709	sera
167	T	H	SCH23-y2009-s002	0.1976	sera
167	T	I	SCH23-y2009-s002	0.1425	sera
167	T	K	SCH23-y2009-s002	-0.004616	sera
167	T	L	SCH23-y2009-s002	0.2367	sera
167	T	M	SCH23-y2009-s002	0.1733	sera
167	T	N	SCH23-y2009-s002	0.2084	sera
167	T	Q	SCH23-y2009-s002	0.1471	sera
167	T	R	SCH23-y2009-s002	0.2029	sera
167	T	S	SCH23-y2009-s002	-0.01484	sera
167	T	V	SCH23-y2009-s002	0.3556	sera
167	T	W	SCH23-y2009-s002	0.1501	sera
[truncated: 20,275 more rows]
